# Supplementary material for: Novel Cul3 binding proteins function to remodel E3 ligase complexes
Source: BMC Cell Biol. 2014 Jul 10;15:28. doi: 10.1186/1471-2121-15-28 (PMC4107866; doi:10.1186/1471-2121-15-28)
Supplement: Additional file 1: Table S1 — Potential Cul3-binding proteins that were identified by MudPIT. [file 1471-2121-15-28-S1.xls]

## Sheet: Sheet1
Table S1. Potential Cul3-binding proteins that were identified by MudPIT analysis.
§ represents known Cul3 substrates and ¶ represents known Cul3-binding proteins.
Protein Name	Number of residues	Accession #	Domains	Peptide Sequence	Charge state	Mass Error (ppm)	XCorr Value	Exp L2	Exp M3	Exp M4	Exp M5	Exp M6	Exp M7
Apoptosis
Caspase recruitment domain protein 7(LRR7)	1429	AAG15254	PAAD_DAPIN, NACHT, LRR_RI	EFQLLLANKAHSR	2	12.1	2.234	1	-	-	-	-	-
				RSWPDYVEENRGHLIEIR	3	13.8	2.712	1	-	-	-	-	-
Cell adhesion
Ankyrin repeat and SOCS box-containing 11	323	AAI03875	ANK, SOCS	TLAPAVER	1	2.9	1.667	1	-	-	-	-	-
				SALDLAAPK	1	11.2	1.503	1	-	-	-	-	-
Cell division/Cell cycle control
§ Cyclin D binding myb-like transcription factor 1	760	AAH70064	Myb_DNA-binding	FSDQNSTELMNSVMVR	2	17.2	2.09	1	-	-	-	-	-
Retinitis pigmentosa RP1 protein	670	AAD44198	DCX	ISTHMSSSSR	2	10.3	2.004	1	-	-	-	-	-
				PVLVQINNNDQMEESSLERK	2	12.7	2.101	1	-	-	-	-	-
Chromosomal organization
Centrosomal protein 290kDa	2479	NP_079390	No domain	IEGIRNK	1	10.2	1.969	1	-	-	-	-	-
				FSKTMIQLQNDK	2	19.9	2	1	-	-	-	-	-
				IAKNNLEILNEK	2	9.8	2.022	1	-	-	-	-	-
Circulatory system
Hematopoietic cell-specific Lyn substrate 1	486	NP_005326	HS1_rep, SH3	VSEEHDVLR	2	1	3.409	-	-	-	1	-	-
				NKVSEEHDVLR	2	3.6	2.679	-	-	-	1	-	-
Cytoskeleton
Desmoplakin I	2871	AAA85135	SPEC, ABC_SMC_ba, PLEC	YIELLTR	2	1.1	2.007	1	-	-	-	-	-
				VQEQELTR	2	1.9	2.435	1	-	-	-	-	-
				SQLQISNNR	2	3.8	3.326	-	-	-	2	-	-
				TIQDKNKEIER	2	0.4	2.315	1	-	-	-	-	-
Protein Name	Number of residues	Accession #	Domains	Peptide Sequence	Charge state	Mass Error (ppm)	XCorr Value	Exp L2	Exp M3	Exp M4	Exp M5	Exp M6	Exp M7
				QLQNIIQATSR	2	2.2	2.551	-	-	-	3	-	-
				LNDSILQATEQR	2	4.9	4.36	-	-	-	2	-	-
				GGVTGSPEASISGSK	2	9.4	2.089	1	-	-	-	-	-
§ Katanin p60 subunit A-like 1	490	NP_115492	AAA	INGLSPEEIR	2	14.7	2.502	-	-	-	1	-	-
¶ Kelch domain containing 5	505	AAI08670	BTB, Kelch	LIEQSDYFR	2	3.9	2.323	-	-	2	1	2	1
				LVLDFINAGGAR	2	0.2	3.864	-	-	-	3	-	1
				EALSQEAGGPEVQQLR	2	14.4	3.72	-	-	2	4	3	-
Plectin	4574	AAB05427	CH, SPEC, PLEC	ISYKDALDR	2	12.9	2.096	1	-	-	-	-	-
				GLIPREQGLR	2	3.3	2.321	1	-	-	-	-	-
Tubulin, beta polypeptide	426	CAI41893	Tubulin	IREEYPDR	2	0.3	3.064	-	-	-	1	-	-
				ISVYYNEATGGK	2	5.5	3.652	-	-	1	-	2	-
Vinculin	806	CAI39669	No domain found	ETVREAEAASIK	2	15.8	2.278	1	-	-	-	-	-
				AVAGNISDPGLQK	2	4.6	3.285	-	-	-	-	-	1
DNA replication/DNA repair
DNA ligase I	919	NP_000225	DNA ligase	MVDAGK	1	8.6	1.626	1	-	-	-	-	-
				GDVGLVAENSR	2	3.8	2.043	1	-	-	-	-	-
Embryonic development
Tripartite motif-containing 58 (TRIM58)	486	NP_056246	RING, zf_B-box, pry, SPRY	LGLGAGPGAR	1	10.4	1.508	1	-	-	-	-	-
				TKSSSIIGSSSASHTSQATSGANSK	3	3.7	3.255	1	-	-	-	-	-
Extracellular matrix
Fibromodulin (LRR5)	376	AAH35281	LRR_RI	IRQVEAAR	1	6.9	1.587	1	-	-	-	-	-
				RSAMPADAPLCLR	2	10.7	2.123	1	-	-	-	-	-
Protein Name	Number of residues	Accession #	Domains	Peptide Sequence	Charge state	Mass Error (ppm)	XCorr Value	Exp L2	Exp M3	Exp M4	Exp M5	Exp M6	Exp M7
Hormone receptor
Thyroid receptor-interacting protein 12 (TRIP12)	1992	Q14669	ARM, WWE, HECTc	KRTVNR	1	19.7	1.709	1	-	-	-	-	-
				RSASPDYNRTNSPSSAK	2	0.3	2.176	1	-	-	-	-	-
Immune system
Lymphocyte cytosolic protein 2	533	NP_005556	SAM, SH2	INQDGTFLVR	2	1.1	2.818	-	-	-	2	-	-
				FLNLTENDIQK	2	4.5	2.352	1	-	-	-	-	-
				ESQVYLLGTGLR	2	1.9	2.855	-	-	-	1	-	-
Ligand transport
EPS8-like 1 (epidermal growth factor receptor pathway substrate 8-like 1)	596	AAH15763	SH3	AWLQAK	1	15.9	1.906	1	-	-	-	-	-
				AVISTVER	2	1.6	2.047	1	-	-	-	-	-
Metabolism
Glycogen debranching enzyme (amylo-1,6-glucosidase, 4-alpha-glucanotransferase isoform 1 variant)	1533	BAD92104	GDE_C	LFHVSEDPSDLNEK	2	8.1	3.07	1	-	-	-	-	-
				VGADNHVLPLDCVTLQTFLAK	2	10.5	2.75	-	1	-	-	-	-
Muscle
Elastic titin	7962	CAA62189	IGcam, IG	KPELPPVK	1	1.2	1.711	1	-	-	-	-	-
				PKEMTPREEIVK	2	19.1	2.06	1	-	-	-	-	-
Protein Name	Number of residues	Accession #	Domains	Peptide Sequence	Charge state	Mass Error (ppm)	XCorr Value	Exp L2	Exp M3	Exp M4	Exp M5	Exp M6	Exp M7
Myosin L kinase	315	1507147A	S_TKc	NFIAVSAANR	2	5.2	3.915	-	-	15	13	21	5
				KNFIAVSAANR	2	1.3	4.242	1	-	-	-	-	-
				NFIAVSAANRFK	2	0.1	3.391	-	-	-	-	1	-
Nervous system
§ Glutamate receptor GLUR1	906	CAA41491	ANF_receptor, Lig_chan	LNEQGLLDKLKNK	2	16.6	2.037	1	-	-	-	-	-
SEMA3B protein	573	AAH44602	Sema, PSI	PGMCPSK	1	13.1	1.574	1	-	-	-	-	-
				DFLQLVEPGGGGSANSLR	3	17	2.519	1	-	-	-	-	-
Oncoprotein
RAN, member RAS oncogene family	216	AAH72000	Ran	NLQYYDISAK	2	2.3	2.405	-	-	-	-	1	-
				VCENIPIVLCGNKVDIK	3	16.7	2.793	1	-	-	-	-	-
S100 calcium-binding protein A4	101	NP_062427	S-100/I-CaB	ELPSFLGK	2	4.6	2.035	1	-	-	-	-	-
				ELPSFLGKR	2	0.2	2.137	1	-	-	-	-	-
				SELKELLTR	2	0.2	2.596	-	-	-	2	-	-
Protein folding
Chaperonin containing TCP1, subunit 5	541	NP_036205	TCP1_epsil	IADGYEQAAR	2	6.6	3.105	-	-	1	-	-	-
				DVDFELIKVEGK	2	1.3	2.866	-	-	-	1	-	-
Chaperonin containing TCP1, subunit 8 (CCT8 protein)	479	AAH12584	TCP1_theta	FAEAFEAIPR	2	1.3	3.459	-	-	-	1	1	-
				ETEGDVTSVKDAK	2	0.7	2.245	1	-	-	-	-	-
HSP90AA1 protein	422	AAH07989	HSP90	ALLFVPR	2	1.2	2.157	1	-	-	-	-	-
				LGIHEDSQNR	2	0.3	2.461	-	-	-	1	-	-
Protein Name	Number of residues	Accession #	Domains	Peptide Sequence	Charge state	Mass Error (ppm)	XCorr Value	Exp L2	Exp M3	Exp M4	Exp M5	Exp M6	Exp M7
HSP90AB1 protein	650	AAH09206	HATPase_c, HSP90	ALLFIPR	2	0.5	2.014	1	-	-	-	-	-
				YIDQEELNK	2	12.9	2.86	-	-	2	-	-	-
				IDIIPNPQER	2	8.7	2.035	1	-	-	-	-	-
				SIYYITGESK	2	6	3.128	-	-	-	-	1	-
				EQVANSAFVER	2	10	2.196	1	-	-	-	-	-
				ADLINNLGTIAK	2	0	3.267	-	-	-	2	1	-
Protein transport
Clathrin heavy chain 1	1675	NP_004850	Clathrin_p	VANVELYYR	2	1.6	3.194	-	-	-	1	-	-
				LLYNNVSNFGR	2	5.8	3.272	-	-	-	2	-	-
				NNLAGAEELFAR	2	1.9	4.305	-	-	-	3	-	-
				MSGDGATEQAAEYVPEK	2	6.1	2.591	1	-	-	-	-	-
Proteolysis
Dermcidin	110	AAH62682	No domain	DAVEDLESVGK	2	3.1	3.13	-	1	-	-	-	-
				ENAGEDPGLAR	2	3.3	3.142	-	1	-	1	-	-
¶ RPN1	607	CAG33023	Robophorin	SAVEAER	1	7.2	1.583	1	-	-	-	-	-
¶ RPN5 (proteasome 26S non-ATPase subunit 12 isoform 1)	456	BAD96399	RPN5	TASDMVSTSR	2	11.8	2.059	1	-	-	-	-	-
Reproductive system
PREDICTED: similar to mucin 19	4516	XP_941683	TIL, VWD	WHYEPCGTVTAK	2	10.5	2.35	1	-	-	-	-	-
				TGTTGQSGAESGTTEPSAR	3	7.5	2.74	1	-	-	-	-	-
Signal transduction
AKAP9-BRAF fusion protein	1492	AAW30454	Protein kinase	GYLSPDLSK	2	13.5	2.453	1	-	-	-	-	-
				DTTELMENLEVTKREK	2	12.5	2.12	1	-	-	-	-	-
cAMP responsive element binding protein 5 isoform alpha	508	NP_878901	BRLZ	QLLLTHK	1	11.8	1.578	1	-	-	-	-	-
				NRAAATR	1	12.9	1.617	1	-	-	-	-	-
Protein Name	Number of residues	Accession #	Domains	Peptide Sequence	Charge state	Mass Error (ppm)	XCorr Value	Exp L2	Exp M3	Exp M4	Exp M5	Exp M6	Exp M7
gamma-Catenin	745	AAO85780	ARM	LAEPSQLLK	2	1.2	2.253	1	-	-	-	-	-
				ISEDKNPDYR	2	1.6	3.079	-	-	-	1	-	-
				LLNDEDPVVVTK	2	0.2	3.974	-	1	-	1	-	-
Leucine-rich repeat kinase 1(LRR9)	2015	NP_078928	ANK, LRR-RI, Ras-like_G, PKinase	GGDPAA	1	4.2	1.592	1	-	-	-	-	-
				VPVIKK	1	1.9	1.649	1	-	-	-	-	-
Mitogen-activated protein kinase 1	360	AAH99905	S_TKc	GQVFDVGPR	2	2.5	2.581	-	-	-	-	2	-
				NYLLSLPHK	2	1.5	2.369	1	-	-	-	-	-
				LKELIFEETAR	2	0.2	3.082	-	-	-	2	-	-
Mitogen-activated protein kinase 3	379	AAH13992	S_TKc	NYLQSLPSK	2	3.3	2.439	1	-	-	-	-	-
				LKELIFQETAR	2	0.2	3.082	-	-	-	2	-	-
PTPL1-associated RhoGAP	1261	AAB81012	C1, RhoGAP	LEEEALQK	1	0.4	2.387	-	1	-	-	-	-
				PRPQTAPITISSLAEYSNQAR	2	1.5	2.034	1	-	-	-	-	-
SRC-1 interacting protein	859	AAT57879	ANK	LSSLPR	1	3.3	1.506	1	-	-	-	-	-
				VAVLETQLK	2	13.3	2.018	1	-	-	-	-	-
Transcription/translation
Bassoon protein	3926	NP_003449	zf-piccolo	ATPAELR	1	8.2	2.06	1	-	-	-	-	-
				PLGSGPGPGPAPGAK	2	6.4	2.38	1	-	-	-	-	-
CREB-binding protein	2442	Q92793	KIX, DUF902, BROMO, DUF906, ZZ_CBP, ZnF_TAZ	NVLNHMTHCQAGK	2	9.2	2.671	-	-	-	-	1	-
				TMKNVLNHMTHCQAGK	2	2	2.296	1	-	-	-	-	-
Protein Name	Number of residues	Accession #	Domains	Peptide Sequence	Charge state	Mass Error (ppm)	XCorr Value	Exp L2	Exp M3	Exp M4	Exp M5	Exp M6	Exp M7
Methylosome protein 50	342	NP_077007	WD40	SQAHRDFVR	2	0.5	2	1	-	-	-	-	-
				AHAAQVTCVAASPHK	3	6.5	3.816	1	-	-	-	-	-
				DPCAAPNEGFCSAGVQTEAGVADLTWVGER	3	5.4	3.683	-	1	-	-	-	-
TAF4	949	CAI11046	TAFH, TAF4	FFEQLDQIEK	2	0.9	2.866	-	-	-	-	1	-
				NKLKEPGGGSFR	2	16.7	2.173	1	-	-	-	-	-
				DANLTALAAIGPR	2	1.7	3.119	-	-	-	-	1	-
Ubiquitination
¶ Cullin-associated and neddylation-dissociated 1	1230	AAH50341	No domain	AADIDQEVKER	2	0.5	2.732	-	-	-	-	1	-
¶ Nedd8	81	NP_006147	Nedd8	LIYSGK	1	6.3	1.972	-	-	1	-	-	-
				EIEIDIEPTDK	2	0.7	2.589	-	-	-	-	1	-
				QMNDEKTAADYK	2	0.2	2.04	1	-	-	-	-	-
				VEEKEGIPPQQQR	2	0.5	3.325	-	-	-	2	1	-
				EIEIDIEPTDKVER	2	7.2	3.553	-	-	-	2	-	-
				ERVEEKEGIPPQQQR	3	0.7	2.974	1	-	-	-	-	-
				TLTGKEIEIDIEPTDKVER	3	1.2	4.136	-	-	-	1	-	-
Valosin-containing protein	806	AAI21795	CDC48_N, AAA	KGDIFLVR	2	0.9	2.238	-	-	-	1	-	-
				LEILQIHTK	2	0	2.49	-	-	-	1	-	-
				LAGESESNLR	2	0	3.641	-	-	-	-	-	2
Unknown function
Bromodomain and WD repeat domain-containing protein 1	2320	Q9NSI6	WD40, BROMO	NASAVAR	1	0.6	1.533	1	-	-	-	-	-
				CAAVAANKIK	2	18.5	2.224	1	-	-	-	-	-
Chromosome 14 open reading frame 106	1132	NP_060823	SANT	IKISNLEK	1	6.3	1.549	1	-	-	-	-	-
				SNGGIVWGNIK	2	13.1	2.475	1	-	-	-	-	-
				GMIDQISMKEAGYPNYLIRK	3	1.1	2.557	1	-	-	-	-	-
Protein Name	Number of residues	Accession #	Domains	Peptide Sequence	Charge state	Mass Error (ppm)	XCorr Value	Exp L2	Exp M3	Exp M4	Exp M5	Exp M6	Exp M7
Chromosome 17 open reading frame 27	3280	NP_065965	AAA, RING	SCVQSAVGMLR	2	13	2.262	1	-	-	-	-	-
				RSLETNGEINLPK	2	7.8	2.484	1	-	-	-	-	-
				ETSELGGSDVSILDTTR	2	9	2.947	-	1	-	-	-	-
Chromosome 6 open reading frame 190	562	CAI13396	No domain	TVNLTDFSNK	2	2	3.049	-	-	-	1	-	-
				TVNLTDFSNKWDSTNPFPK	3	13.6	2.867	-	-	-	1	1	-
EH domain containing 2	543	AAF40470	Era_like, EH	GQQPEAIR	2	4	2.107	1	-	-	-	-	-
				GYDFPAVLR	2	0.3	3.118	-	-	-	1	-	-
FYVE, RhoGEF and PH domain containing 6	1430	NP_060821	RhoGEF, PH, FYVE	IDETLTIK	1	0.7	1.981	1	-	-	-	-	-
				KSRGQTSAANGLR	2	11.9	2.108	1	-	-	-	-	-
Hypothetical protein LOC285175	320	NP_872393	No domain	SSEGQEQDGGR	2	7.5	2.114	1	-	-	-	-	-
				KSSEGQEQDGGR	2	7.7	2.285	1	-	-	-	-	-
KIAA1370	1076	AAI09129	No domain	VSVQSLPR	2	2.3	2.113	1	-	-	-	-	-
				NKDESSVSISHTK	2	5.6	2.063	1	-	-	-	-	-
PREDICTED: similar to MYPT-75D CG6896-PA	522	XP_001130973	DUF1279, ANK	VTLGGPR	1	6.4	1.738	1	-	-	-	-	-
				LLSCGADIEVK	2	16.7	2.055	1	-	-	-	-	-
Zinc finger protein ZNF226	803	AAF34786	KRAB	KLCSGPEGGLRK	2	16	2.091	1	-	-	-	-	-
				VFSRSSQLQSHQRVHTGEK	3	13.1	2.79	1	-	-	-	-	-
X-inactivation
DXS8237E	389	AAB33572	G-patch	QGIVTPIEAQTR	2	11.4	2.491	-	-	-	-	1	-
				GGPMFPPWSSRPTDIRR	2	16.9	2.271	1	-	-	-	-	-
Legend:
* Charge state represents the charge state of the precursor peptide ion.
* Mass error (ppm; parts per million) represents the calculated mass difference between the mass of theoretical precursor peptide and
the mass of the experimental precursor peptide.
* Xcorr value represents the calculated value of the accuracy between the peaks of the theoretical spectra and the experimental spectra.
(L = long gradient; M= MudPIT).
