# Supplementary material for: Novel Cul3 binding proteins function to remodel E3 ligase complexes
Source: BMC Cell Biol. 2014 Jul 10;15:28. doi: 10.1186/1471-2121-15-28 (PMC4107866; doi:10.1186/1471-2121-15-28)
Supplement: Additional file 2: Table S2 — Potential Cul3-binding proteins that were identified by one peptide sequence from MudPIT analysis. [file 1471-2121-15-28-S2.xls]

## Sheet: Sheet7
Table S2. Potential Cul3-binding proteins that were identified by one peptide sequence from MudPIT analysis.
Protein Name	Number of residues	Accession #	Domains	Peptide Sequence	Charge state	Mass Error (ppm)	XCorr Value	Exp L2	Exp M3	Exp M4	Exp M5	Exp M6	Exp M7
Apoptosis
Apoptosis related protein 3 isoform b	284	NP_542159	No domain	GGAAGPGR	1	14.3	1.57	1	-	-	-	-	-
Apoptosis-associated protein kinase (AATK) protein	589	AAH47378	No domain	ELGEPFPGAK	1	13.5	1.549	1	-	-	-	-	-
CASP12P1 (Caspase)	341	AAQ88589	CASc	VIIMQACR	1	18.7	1.896	1	-	-	-	-	-
Caspase 10	478	CAD32372	DED, CASc	SQGQHWYSSSDK	2	11.6	2.404	1	-	-	-	-	-
CD27-binding (Siva) protein isoform 1	175	NP_006418	No domain	AARGQMLIGPDGR	2	19	2.014	1	-	-	-	-	-
Cytochrome c oxidase subunit VIc	75	AAH00187	COX6C	MAPEVLPKPR	2	15.6	2.345	1	-	-	-	-	-
Differential display and activated by p53 (DDA3)	221	CAI13177	No domain	GRAGPSGR	1	7.3	1.539	1	-	-	-	-	-
Olfactory-specific cytochrome P450 isoform 2G1	44	AAB35962	No domain	VDDRVK	1	10.8	1.539	1	-	-	-	-	-
Phosducin-like 3	239	AAH01021	Phd_like_V	KGILPPK	1	17.5	1.541	1	-	-	-	-	-
PREDICTED: similar to PRKC, apoptosis, WT1, regulator	168	XP_001132657	No domain	RQVEPGPCGPGR	2	18.9	2.018	1	-	-	-	-	-
Programmed cell death 6	191	AAI06707	EFh	LSDQFHDILIR	2	0.7	3.12	-	-	-	2	-	-
SPOC domain containing 1	1216	NP_653170	TFS2M	PREARDGGMSSPGCDR	2	12.1	2.152	1	-	-	-	-	-
Cell adhesion
CAAX box 1	209	NP_003919	No domain	CPLRSCSLPR	2	1.6	2.355	1	-	-	-	-	-
Cadherin 13, H-cadherin (heart)	713	AAH30653	CA	GDIVTVVSPALLDR	3	13.3	2.674	1	-	-	-	-	-
Cadherin 18, type 2	790	AAH31051	CA, Cadherin_C	LHSNSDKGDGSVK	2	14.8	2	1	-	-	-	-	-
Cadherin 23	3354	AAG27034	Cadherin	ISGEIATRPAPPDR	2	9.4	2.092	1	-	-	-	-	-
Protein Name	Number of residues	Accession #	Domains	Peptide Sequence	Charge state	Mass Error (ppm)	XCorr Value	Exp L2	Exp M3	Exp M4	Exp M5	Exp M6	Exp M7
Cell adhesion molecule-related/down-regulated by oncogenes (CDON protein)	1287	AAH98583	IG, FN3	DGQDIAPGSNWRR	2	13.7	2.158	1	-	-	-	-	-
Connexin43-interacting protein of 150 kDa	1344	BAE16982	DUF1339	FSAIDK	1	1.3	2.007	-	1	-	-	-	-
FLAMINGO 1	2923	AAG00080	CA, LAM_G, EGF_LAM, HORM_R, GPS, 7tm_2	DAHSVITYQITSGNTR	2	16.2	2.386	1	-	-	-	-	-
GTPase regulator associated with the focal adhesion kinase pp125	814	NP_055886	BAR, PH_ologoph, RhoGAP, SH3	EQIGAAK	1	5.3	1.853	-	-	1	-	-	-
Neural cell adhesion molecule	1224	AAB60937	IG, FN3	GIGKISGVNLTQK	2	1.5	2.039	1	-	-	-	-	-
Plasminogen-related protein A	68	AAB94300	PAN_AP_HGF	AFQYHSKEQQCVIMAENKK	3	3.6	3.164	1	-	-	-	-	-
Vezatin	779	Q9HBM0	No domain	TEYLCENSLEGK	2	2.7	2.518	1	-	-	-	-	-
Cell division/Cell cycle control
Activator of S phase kinase	674	NP_006707	ZNF_DBF	ENLEPNAEFDK	2	9.3	2.196	1	-	-	-	-	-
CDC2L1 protein	263	AAH09375	No domain	DSSFGQNDSPTVLPITTR	2	16.2	2.172	1	-	-	-	-	-
CDC5-like	802	NP_001244	Myb_DNA-binding	QQDLDGELRSEKEGR	2	5	2.557	-	1	-	-	-	-
CDK2	298	CAA43807	S_TKc	LLDVIHTENK	2	18.3	2.178	1	-	-	-	-	-
Centromere protein F	3114	NP_057427	ABC_SMC_Barmotin	TNQEHAALEAENSK	2	3.9	2.201	1	-	-	-	-	-
Cyclin F	786	AAH12349	Fbox, Cyclin_C	LRDYAAKGCWEAQLSLAK	2	2.8	2.217	1	-	-	-	-	-
Cyclin-dependent kinase inhibitor p12	116	AAD11437	No domain	FAGELESGSASILR	3	15.6	2.819	1	-	-	-	-	-
DMC1 protein	165	AAH35658	No domain	IKEAANK	1	9.4	1.557	1	-	-	-	-	-
Essential meiotic endonuclease 1 homolog 2	444	NP_001010865	No domain	GSEAAAR	1	1.1	2.004	1	-	-	-	-	-
Protein Name	Number of residues	Accession #	Domains	Peptide Sequence	Charge state	Mass Error (ppm)	XCorr Value	Exp L2	Exp M3	Exp M4	Exp M5	Exp M6	Exp M7
Involucrin	585	AAH46391	No domain	LLDQQLDQELVK	2	3.3	2.564	-	-	-	-	1	-
Lamina-associated polypeptide 2, isoforms beta/gamma variant	378	BAD92534	LEM	GSEAAARSPARSK	2	6.7	2.234	1	-	-	-	-	-
Laminin, alpha 2 (merosin, congenital muscular dystrophy)	3122	CAH70492	LamNT, LamB, EGF_Lam, COG4768, Laminin_II, LamG	TNAVVK	1	6.8	1.655	1	-	-	-	-	-
Mitotic kinesin-related protein	1820	BAB69456	KISc_KIF23	EDTINEFQNLKSLMENTFK	3	14.1	2.554	1	-	-	-	-	-
Protein regulator of cytokinesis 1 isoform 3	566	NP_955446	No domain	IELWEQEHSK	2	13.1	2.811	-	1	-	-	-	-
RAD50-interacting protein 1	821	AAG42101	RINT1_TIP1	NLPTASR	1	0.5	1.839	1	-	-	-	-	-
RB-binding protein	1681	CAB63108	JmjN, BRIGHT, JmjC, zf_C5HC2, PHD	EMEALQSLR	2	4.4	3.019	-	-	-	-	-	1
Retinoblastoma-like 2 (p130)	1139	AAH34490	RB_A, RB_B	TGETPTKKR	2	4	2.565	-	-	-	1	-	-
Rough Deal homolog, centromere/kinetochore protein	2209	NP_055523	No domain	IQQAIENVDFSTAK	1	5.5	1.936	1	-	-	-	-	-
SDA1 domain containing 1	627	NP_060585	SDA1	TNPFSSSTNKEK	2	4.1	2.291	1	-	-	-	-	-
Separase	2120	AAR18247	Peptidase	ACNQQLTAK	2	11.8	2.456	1	-	-	-	-	-
SYCE1 protein	315	AAH34821	No domain	LAREICALDSSKEQLLK	3	1	2.754	1	-	-	-	-	-
TP53BP2 protein (tumor protein p53 binding protein)	1048	AAH40247	ANK, SH3	TNLRK	1	12.6	1.577	1	-	-	-	-	-
Cellular junction
Connexin 31.9	294	AAM18801	Connexin	ECGSGRGKASPATGR	2	1.6	2.402	1	-	-	-	-	-
Connexin 62	543	NP_115991	Connexin	ASFLSR	1	15.6	1.866	1	-	-	-	-	-
GJE1 protein (Connexin 29)	160	AAH43381	No domain	SSSSKYFLTSESTR	2	6.7	2.236	1	-	-	-	-	-
Protein Name	Number of residues	Accession #	Domains	Peptide Sequence	Charge state	Mass Error (ppm)	XCorr Value	Exp L2	Exp M3	Exp M4	Exp M5	Exp M6	Exp M7
Cell migration
Transglutaminase 2	687	AAT79353	Trans_glut	YGQCWVFAAVACTVLR	2	14.3	2.146	1	-	-	-	-	-
Cell morphology
Crumbs-like protein 2 precursor	1285	AAU14134	EFG_CA, Lam_G	CPPGFGGPR	1	0.5	1.578	1	-	-	-	-	-
Chromosomal organization
DOT1-like, histone H3 methyltransferase	1537	NP_115871	No domain	GKGALGRELEPDASR	2	16.6	2.033	1	-	-	-	-	-
H5 variant	394	BAD92405	CDC3	MDSLAAPQDR	2	11.7	2.178	1	-	-	-	-	-
HSPC316	255	AAF28994	SAP	EQSALGLPDEK	2	16.9	2.314	1	-	-	-	-	-
ICBP90 binding protein 1	1400	NP_060224	No domain	EPMAKTDEGVAAPVSGGAAR	2	2.7	2.162	1	-	-	-	-	-
INO80 complex homolog 1	1156	NP_060023	DEXDc, HELICc	AAALRAANK	1	9.6	1.543	1	-	-	-	-	-
KTI12 homolog, chromatin associated	354	NP_612426	COG4088	AEELRVALAAEGR	2	8.6	2.228	1	-	-	-	-	-
Silent information regulator 2 homolog	373	AAF67015	SIRT1	AGTGGLGGGAR	1	11.6	1.863	1	-	-	-	-	-
SIRT1 protein	555	AAH12499	SIRT1	TSVAGTVRK	1	16.1	2.381	-	1	-	-	-	-
WIZ protein	610	AAH98445	No domain	SKPCLIK	1	16.3	1.75	1	-	-	-	-	-
Circulatory system
Coagulation factor XIIIb	661	AAA51821	CCP	GDTYPAELYITGSILR	2	11	2.674	-	-	-	1	-	-
Cytokine induced protein 29 kDa	210	NP_149073	SAP	GLSSDNKPMVNLDK	2	12.7	2.857	-	-	-	1	1	-
Ferrochelatase (protoporphyria)	422	AAV38762	Ferrochelatase_C	SFFTSQQL	2	2.8	2.304	1	-	-	-	-	-
Protein Name	Number of residues	Accession #	Domains	Peptide Sequence	Charge state	Mass Error (ppm)	XCorr Value	Exp L2	Exp M3	Exp M4	Exp M5	Exp M6	Exp M7
FTH1 protein	232	AAH70494	Euk_Ferrit	DDVALK	1	5.7	1.712	1	-	-	-	-	-
Inter-alpha (globulin) inhibitor H5-like	1313	CAI42356	VIT, vWA_intera	PGVSTLQVPK	1	18.9	1.757	1	-	-	-	-	-
Kallikrein B, plasma (Fletcher factor) 1	638	AAI17350	APPLE, Tryp_SPc	IYPGVDFGGEELNVTFVK	2	18.6	2.45	1	-	-	-	-	-
Plasma carboxypeptidase B2 isoform b	360	NP_057497	Propep_M14, Zn_Carbope	TDLNR	1	11	1.82	1	-	-	-	-	-
Platelet factor XI	571	AAC24506	APPLE, Tryp_SPc	SCALSNLACIR	2	15.6	2.194	1	-	-	-	-	-
Rh-associated glycoprotein	409	AAH12605	Ammonium_t	NMINADFSAATVLISFGAVLGK	3	15.7	3.81	1	-	-	-	-	-
Connective tissue
Fibrillin3	2816	BAB47408	TB	LSDSSAACEDYR	2	7.6	2.168	1	-	-	-	-	-
Cytoskeleton
alpha-Actinin	596	CAA38970	SPEC, EFh	TINEVENQILTR	2	1.3	3.442	-	-	-	2	-	-
Axonemal dynein heavy chain 9	4486	CAB94756	No domain	AGRNYGPPGNR	2	1.7	2.03	1	-	-	-	-	-
beta-Spectrin 4	2555	AAK49014	PH, SPEC, PH_beta_SP	EGGEGGGSR	1	12.7	1.794	1	-	-	-	-	-
EH domain binding protein 1	1196	AAS48537	CH	SLNPQDIKENNK	2	17.4	2.432	1	-	-	-	-	-
Kinesin family member C1	673	NP_002254	KISc_C_ter	SGTSGVPPMAGGKK	2	1	2.15	1	-	-	-	-	-
Microtubule-associated serine/threonine-protein kinase 4	2444	O15021	S_TKc, PDZ_signal	ELSPSSLK	1	19.4	1.863	1	-	-	-	-	-
MYOM1 protein	1589	AAI16184	FN3, IGCam	GSGMDALGIKSCDFQAAR	2	19.4	2.019	1	-	-	-	-	-
Paxillin variant	713	BAD92271	Paxillin	AEFPCTAEEGRGK	3	9.6	2.832	1	-	-	-	-	-
Plastin 3	630	NP_005023	EFh, CH	MATTQISKDELDELKEAFAK	3	1.8	2.669	1	-	-	-	-	-
PREDICTED: similar to obscurin, cytoskeletal calmodulin and titin-interacting RhoGEF	1079	XP_001129196	IG, S_TKc	TRAQAYRER	2	8.6	2.033	1	-	-	-	-	-
Protein Name	Number of residues	Accession #	Domains	Peptide Sequence	Charge state	Mass Error (ppm)	XCorr Value	Exp L2	Exp M3	Exp M4	Exp M5	Exp M6	Exp M7
RSN protein	1438	AAI17210	CAP_Gly	DVEELQLKLTK	2	10.2	2.012	1	-	-	-	-	-
Slingshot homolog 1	1049	NP_061857	DSPc	PSGKPAPENLKSPSWMSK	2	12.7	2.309	1	-	-	-	-	-
TPA_exp: MICAL3	898	DAA01344	No domain	SDLVEEFWMKSAEIR	2	6.6	2.239	1	-	-	-	-	-
TUBA6 protein	325	AAH33064	Tubulin_C	DVNAAIATIK	2	4.2	3.534	-	-	-	2	1	-
DNA replication/DNA repair
DNA2L protein	435	AAH41115	No domain	VHPAIQQFTEQEICR	2	17.8	2.28	1	-	-	-	-	-
DNA-crosslink repair gene SNM1	1040	NP_055696	Lactamase	KALEGVPVGK	1	15	1.665	1	-	-	-	-	-
Excision repair cross-complementing rodent repair deficiency	916	NP_005227	ERCC4	GTASADVSTDTRK	2	9.2	2.051	1	-	-	-	-	-
Minichromosome maintenance protein 3 (MCM3)	808	NP_002379	No domain	CSLVRPK	2	15.3	2.019	1	-	-	-	-	-
MutS homolog 2 variant	878	BAD97004	MutS_I, MutS_II, MUTsd, ABC_MSH_2e	FPDLNRLAKK	2	9.4	2.308	1	-	-	-	-	-
RAD18	495	AAF86618	RING, zf_Rad18	TVYNLLSDR	2	12.1	2.149	1	-	-	-	-	-
Telomerase subunit EST1A	1419	AAN46114	PINc	DKAKDFMPASK	2	10.4	2.053	1	-	-	-	-	-
Embryonic development
Ash1 (absent, small, or homeotic)-like	2969	CAI13212	AWS, SET, BROMO, PHD, BAH	AGQFIIEYLGEVVSEQEFR	3	9.3	2.953	1	-	-	-	-	-
CUB and Sushi multiple domains 2	3487	NP_443128	CUB, CCP	LPEAPK	1	19.1	1.626	1	-	-	-	-	-
Delangin	2804	CAF25290	NESP55, DMP1	EIETTGQIMHR	2	19.6	2.544	-	-	-	1	-	-
Fragile X mental retardation-related protein 1 isoform a	621	NP_005078	Agenet, KH-I	DFKKAVGACR	2	13.9	2.484	1	-	-	-	-	-
G2	1692	AAA21253	No domain	ASQHPKKWTGAATNAADTVSSK	3	6.7	2.529	1	-	-	-	-	-
Protein Name	Number of residues	Accession #	Domains	Peptide Sequence	Charge state	Mass Error (ppm)	XCorr Value	Exp L2	Exp M3	Exp M4	Exp M5	Exp M6	Exp M7
LIM homeodomain protein	390	AAL07260	LIM, homeobox	QNDDSEAGAKR	2	20	2.452	1	-	-	-	-	-
Limbin	1308	NP_667338	No domain	HQSWWQALDGK	2	0.5	2.197	1	-	-	-	-	-
MRDS1 protein	186	AAN06679	No domain	EGAPSKEKWSIPK	2	16.5	2.986	-	-	-	-	1	-
Pescadillo	588	AAB61140	Pescadillo, BRCT	IREANK	1	6.3	1.551	1	-	-	-	-	-
PREDICTED: similar to fatso isoform 1	505	XP_051200	No domain	DLLTPVSR	1	9.7	1.503	1	-	-	-	-	-
Rotatin	2226	NP_775901	No domain	TALKSPSVK	1	7.6	1.691	1	-	-	-	-	-
Tripartite motif-containing 28 protein	835	NP_005753	BBOX, BBC, PHD, BROMO	SAEAFGKIVAER	2	6.6	2.066	1	-	-	-	-	-
ZYG-11A early embryogenesis protein	417	AAQ01753	ARM	NCLLSLTNSR	2	16.9	2.203	1	-	-	-	-	-
Extracellular matrix
Cysteine-rich, angiogenic inducer, 61	381	BAD97105	IB, VWC, TSP1, Cys_knot	GLECNFGASSTALKGICR	2	19.6	2.891	1	-	-	-	-	-
Fibrinogen alpha chain	644	AAI01936	No domain	MDLRTLSGLGTK	2	4.1	2.095	1	-	-	-	-	-
Fibulin 1	683	AAH22497	ANATO, EFG_CA	CLAFECPENYRRSAAT	2	14.1	2.689	-	1	-	-	-	-
Hemicentin	5636	AAK68690	IGcam, TSP1, nidG2, EFG_CA	IEFPCPAKGTPK	2	7.9	2.958	-	-	-	1	-	-
Ovarian cancer related tumor marker CA125	22152	AAL65133	No domain	MSSGATPEVSR	2	16.5	2.452	1	-	-	-	-	-
Eye
P protein	838	NP_000266	P_permease	SHSSLPQMSSSR	2	18.8	2.258	-	-	-	-	-	-
Glycoprotein
Glycosyltransferase 28 domain containing 1	165	NP_060936	Glyco_trans	FSAFLDK	1	0.5	2.704	-	1	-	-	-	-
Heparan sulfate proteoglycan	18	AAB95116	No domain	CPSSQEPARR	2	9.3	2.395	1	-	-	-	-	-
Hyaluronan synthase 3	553	AAK73797	COG1216	RGSVALCIAAYQEDPDYLRK	3	6.5	2.744	1	-	-	-	-	-
Laminin, gamma 3	1587	CAH69983	LamNT, LamB, EGF_Lam	QTEPLTKAR	2	7.5	2.382	1	-	-	-	-	-
Lipophilin B precursor	90	NP_006542	No domain	FDAPPEAVAAKLGVK	2	17.9	2.072	1	-	-	-	-	-
Protein Name	Number of residues	Accession #	Domains	Peptide Sequence	Charge state	Mass Error (ppm)	XCorr Value	Exp L2	Exp M3	Exp M4	Exp M5	Exp M6	Exp M7
Neurexophilin 2	262	AAD02280	No domain	QSPVPK	1	6.9	1.544	1	-	-	-	-	-
Hormone receptor
beta-Gonadotropin	145	CAA25069	GHB	LPGPSDTPILPQ	2	18.9	2.211	-	-	-	1	-	-
Corticotropin releasing hormone receptor 2	411	AAH96830	Horm_R, 7tm_2	SAAGALVE	1	12.6	2.131	-	1	-	-	-	-
Grb10 interacting GYF protein 2	1299	AAO46889	GYF	EPDKTNKK	1	4.2	2.069	-	1	-	-	-	-
Mineralocorticoid receptor	440	AAC63513	ZnF_C4, HOLI	ESHALK	1	10.3	1.511	1	-	-	-	-	-
MIS_HUMAN; MIS; ANTI-MUELLERIAN HORMONE; AMH; MULLERIAN INHIBITING SUBSTANCE	560	AAC25614	AMH_N, TGFB	MQVRGAALAR	2	0.3	2.042	1	-	-	-	-	-
Prohibitin 2	299	NP_009204	Band_7_pro	IVQAEGEAEAAK	2	1.2	3.147	-	-	-	-	1	-
Prostaglandin E synthase 2	265	CAI13822	GST_N_mPGE, GST_C_mPGE	YMGAAAMYLISK	2	3.5	2.148	1	-	-	-	-	-
Retinoic acid receptor, beta	448	AAH60794	ZnF_C4, HOLI	QDLEEPTKVDK	2	8.2	2.176	1	-	-	-	-	-
Thyroid hormone receptor interactor 8	2081	CAI10948	Jmjc	YVSYISPLSAVSVMEDK	2	6.9	2.46	1	-	-	-	-	-
Vasopressin receptor type 2	309	AAB87678	7tm_1	GPDALCRAVK	2	10.3	2.19	1	-	-	-	-	-
Nuclear receptor binding SET domain protein 1 isoform b (NSD1)	2696	NP_071900	PHD, PWWP, AWS, SET	KGDLGLSK	1	8.7	1.624	1	-	-	-	-	-
Parathyroid hormone receptor	593	AAA36525	Horm, 7Tm_2	LRETNAGR	1	14.3	1.898	1	-	-	-	-	-
PELP1	1284	AAC17708	no domain	VSVPPR	1	4.1	1.515	1	-	-	-	-	-
Protein Name	Number of residues	Accession #	Domains	Peptide Sequence	Charge state	Mass Error (ppm)	XCorr Value	Exp L2	Exp M3	Exp M4	Exp M5	Exp M6	Exp M7
PERQ amino acid rich with GYF domain protein 1 (GIGIF1)	817	O75420	GYF	RTRWVPEELQDK	2	10.5	2.262	1	-	-	-	-	-
Progesterone receptor	695	BAC06585	Prog_recep, ZnF_C4	ATKSNPV	1	1.8	1.799	1	-	-	-	-	-
THRAP3 protein	375	AAH10997	No domain	KSPVGK	1	0.7	1.571	1	-	-	-	-	-
Immune system
CD200 cell surface glycoprotein receptor isoform 2	250	AAQ19773	No domain	LNSGLR	1	14.7	1.642	1	-	-	-	-	-
Dystonin isoform 1	5497	NP_899236	CH, SPEC, EFh, GAS2	KRFPASSLYPSGSQTQIETK	3	6	2.517	1	-	-	-	-	-
Eosinophil peroxidase	715	NP_000493	An_peroxid	PLLGASNQALAR	2	5.2	2.543	-	-	-	1	-	-
Fibrocystin L	4243	NP_803875	IPT_PCSR	GSTAGGTR	2	15.1	2.459	1	-	-	-	-	-
IGHG1 protein	480	AAH69020	IGc	FTISRDNSMGTLYLQISSLR	3	16.5	2.813	1	-	-	-	-	-
Interferon-alpha	176	AAA52713	IFab	ISPFSCLK	1	3.6	1.517	1	-	-	-	-	-
Interleukin 16 isoform 2	1244	NP_757366	PDZ_signal	PPVAPK	1	13.3	1.527	1	-	-	-	-	-
Interleukin 4	153	AAA59150	No domain	DTTEKETFCRAATVLR	2	12.5	2.379	-	-	-	1	-	-
Interleukin-1 receptor associated kinase 4	460	AAM15772	Pkinase	TIEDYIDKK	2	17.5	2.434	1	-	-	-	-	-
LAG3 protein (lymphocyte activated gene 3)	360	AAH52589	IG	QRGDFSLWLR	2	10.5	2.038	1	-	-	-	-	-
Lymphocyte antigen 6 complex, locus K	223	AAI17145	LU	GGEGAPR	1	3.6	1.751	1	-	-	-	-	-
MHC class I antigen	181	AAW73216	MHC_I	AYLEGECVELLRRYLENGK	2	14.4	2.397	1	-	-	-	-	-
MHC class I antigen	362	CAC17137	MHC_I, IGc	ACLEGECVEWLRRYLENGK	3	4.8	2.833	1	-	-	-	-	-
NG37	852	AAD21820	vWFA	ETVVAAR	1	10.1	1.564	1	-	-	-	-	-
PREDICTED: similar to HLA class II histocompatibility antigen	260	XP_946193	IGc	FAGTEHSPPGLKVR	2	6.6	2.051	1	-	-	-	-	-
Tetratricopeptide repeat domain 14	770	AAH27990	S1, TPR	GALYATKGSLNK	2	18.8	2.219	1	-	-	-	-	-
Protein Name	Number of residues	Accession #	Domains	Peptide Sequence	Charge state	Mass Error (ppm)	XCorr Value	Exp L2	Exp M3	Exp M4	Exp M5	Exp M6	Exp M7
Toll-like receptor 5	365	AAC34136	LRR_TYP, LRRCT, TIP	FNLCFEER	2	17.8	2.373	1	-	-	-	-	-
Tribbles homolog 2	343	NP_067675	S_TKc	TQDFEELSSIR	2	0.1	2.103	1	-	-	-	-	-
Ion transport								1	-	-	-	-	-
Dihydropyridine receptor alpha 1 subunit	1871	AAB37235	Ion_trans	GGLGTLAADANFIMATGQALGDACQMEPEEVEIMATELLK	3	5.7	2.916	1	-	-	-	-	-
Na+,K+ ATPase	1015	CAA31390	Cation_ATP, E1_E2_ATPase, Hydrolase	DVAGDASESALLK	2	0.5	2.834	1	-	-	-	-	-
N-type calcium channel alpha1B subunit	94	AAC51138	No domain	YAKRITEW	2	2.6	2.178	-	1	-	-	-	-
Potassium channel, subfamily K, member 9	374	NP_057685	Ion_trans	ASLAGNR	1	12	1.563	1	-	-	-	-	-
Potassium large conductance calcium-activated channel, subfamily M, alpha member 1	179	CAI40880	No domain	EGDDAICLAELK	2	3.1	2.1	1	-	-	-	-	-
Similar to potassium inwardly-rectifying channel, subfamily J, member 11	356	AAH40617	IRK	GGDGRGVRSR	2	5.6	2.115	1	-	-	-	-	-
SLC25A3 protein (solute carrier family 25)	376	AAH51367	Mito_carr	IQTQPGYANTLR	2	18.5	2.368	1	-	-	-	-	-
Vacuolar H+ ATPase C2 isoform a	427	NP_001034451	V-ATPase_C	RMAQSVVEVMEDSK	2	19.4	2.617	1	-	-	-	-	-
Protein Name	Number of residues	Accession #	Domains	Peptide Sequence	Charge state	Mass Error (ppm)	XCorr Value	Exp L2	Exp M3	Exp M4	Exp M5	Exp M6	Exp M7
Kidney
Polycystic kidney disease-associated protein	3638	AAB59488	LRRCT, CLECT, PKD, REJ, GPS, PLAT_polyc	TQLAPACMPGGR	2	11.3	2.371	1	-	-	-	-	-
Ligand transport
ABCA12 transporter subfamily A	2595	AAP21093	ABC_subfam	TALALIGK	1	1.1	2.131	-	2	-	-	-	-
Cannabinoid receptor 1 splice variant CB1b	439	AAV35030	7tm_1	VQVTR	1	18.4	1.585	1	-	-	-	-	-
L amino acid transporter-2; LAT-2	251	AAF05696	No domain	KPDIPR	1	5.9	1.664	1	-	-	-	-	-
Purinergic receptor P2X3	396	AAH69162	P2X_recept	SSVSPGYNFRFAKYYK	2	12.8	2.388	1	-	-	-	-	-
Sialic acid binding Ig-like lectin 12	595	AAH35809	IG	AVQEETR	1	9.7	1.564	1	-	-	-	-	-
Similar to glutamate receptor, ionotropic, N-methyl D-aspartate 2C	907	AAH41128	ANF_recept, Lig_chan	GQGGDTRSKGTR	2	14.9	2.008	1	-	-	-	-	-
SLC25A5 protein	323	AAH68199	Mito_carr	TAVAPIER	2	0.7	2.147	1	-	-	-	-	-
Metabolism
AADAT protein	429	AAH31068	COG3977	IYELAR	1	0.7	1.806	1	-	-	-	-	-
Alanine aminotransferase	493	BAA01186	No domain	LLLEKLSR	2	17.2	2.295	1	-	-	-	-	-
Alanine aminotransferase 2	523	NP_597700	COG3977	ESVLGNLAK	1	19.8	2.274	-	1	-	-	-	-
Alcohol dehydrogenase	376	CAA33487	AdhC	IDAASPLEK	1	16.2	1.551	1	-	-	-	-	-
alpha-1,4-Galactosyltransferase	436	AAS77221	Gly_transf, Gb3_synth	TVSCLEAGLTHGAIASGGR	2	0.4	2.19	1	-	-	-	-	-
Aminolevulinate, delta-, dehydratase	339	AAH00977	ALAD	DVREGADMLMVK	2	7.9	2.085	1	-	-	-	-	-
Asparagine synthetase domain containing 1	643	AAH01243	Gn_AT_II_N, Asn_Syntha	RVLCLPR	1	11.8	1.523	1	-	-	-	-	-
Chondroitin synthase	802	BAB64936	Fringe, CHGN	SSNNNGSVRTA	2	9	2.119	1	-	-	-	-	-
Cytochrome P450 2J2	502	BAB85489	CypX	FTFRPPNNEK	2	8.3	2.04	1	-	-	-	-	-
Protein Name	Number of residues	Accession #	Domains	Peptide Sequence	Charge state	Mass Error (ppm)	XCorr Value	Exp L2	Exp M3	Exp M4	Exp M5	Exp M6	Exp M7
Cytochrome P450, family 1, subfamily B, polypeptide 1	543	AAV38782	CypX	DGLISK	1	7.8	1.547	1	-	-	-	-	-
Dihydropyrimidinase-like 2	572	NP_001377	D-HYD	EWADSK	1	0.3	1.743	1	-	-	-	-	-
Enolase 1	434	NP_001419	Enolase	NFRNPLAK	2	0.5	2.35	1	-	-	-	-	-
Enoyl Coenzyme A hydratase domain containing 2	261	NP_060751	ECH	SGVKGAFCAGADLK	2	19.5	2.1	1	-	-	-	-	-
gamma-Glutamyltransferase 1	569	AAH25927	G_glu_trans	TLLGDPK	1	19	1.537	1	-	-	-	-	-
Glucose-6-phosphate dehydrogenase	515	AAL27011	G6PD_N, G6PD_C	RNELVIR	2	0.7	2.337	1	-	-	-	-	-
Glutamine-fructose-6-phosphate transaminase 2	682	AAH00012	GFAT, SIS	SDKGNEFVVIHNGIITNYK	2	17.1	2.12	1	-	-	-	-	-
Glycerol-3-phosphate acyltransferase, mitochondrial	828	AAH30783	Acyltransferase	SGKTSCAR	1	13.1	1.651	1	-	-	-	-	-
Methionine synthase reductase	698	AAF17304	Flavodoxin, FAD_binding, NAD_binding	LQELGAR	1	1.4	2.023	-	-	-	-	-	2
Multiple inositol polyphosphate phosphatase	487	AAD09751	Acid_phosp	QLHGLLQARGSRDGGASSTGSR	2	2.6	2.799	1	-	-	-	-	-
Phosphate cytidylyltransferase 1, choline, alpha	367	AAH46355	CCT	EAGMFAPTQR	2	5.7	2.483	1	-	-	-	-	-
Phosphatidylinositol transfer protein, membrane-associated 2	1349	NP_065896	IP_trans, DDHD	YWGMQSKIER	2	13.9	2.118	1	-	-	-	-	-
Phosphoglycerate dehydrogenase	499	CAI22409	2-Hacid_dh	AGTGVDNVDLEAATR	2	13.5	3.468	-	-	1	-	-	-
Protein Name	Number of residues	Accession #	Domains	Peptide Sequence	Charge state	Mass Error (ppm)	XCorr Value	Exp L2	Exp M3	Exp M4	Exp M5	Exp M6	Exp M7
Phytanoyl-CoA hydroxylase interacting protein-like	376	NP_115815	FN3	AEVIAGR	1	11.7	1.507	1	-	-	-	-	-
PREDICTED: similar to Succinate dehydrogenase [ubiquinone] flavoprotein subunit, mitochondrial precursor (Fp)	975	XP_171032	FAD_binding	YAPIAKDLASRDVVSR	3	4.8	2.684	1	-	-	-	-	-
Propionyl-CoA carboxylase alpha subunit	728	AAL66189	CPSase_L_c, Biotin_carr, Biotin_lip	AMGEQAVALAR	2	15	2.257	1	-	-	-	-	-
Protein X	501	CAA73606	Biotin_lip, E3_binding, oxaloacid	FRLSPAAR	1	18	1.803	1	-	-	-	-	-
Pyruvate carboxylase	1178	AAH11617	CPSase_L_c, Biotin_carr, HMGL_like, Biotin_lip, PCY_OADA	LTSDSVK	1	5.7	1.605	1	-	-	-	-	-
Pyruvate dehydrogenase beta-subunit	359	AAA36428	No domain	DAINQGMDEELER	2	0.1	2.149	1	-	-	-	-	-
Pyruvate kinase 3 isoform 2	531	NP_872270	Pyruvate_K	GDLGIEIPAEK	2	1.1	2.77	-	-	-	-	1	-
Serine dehydratase-like	329	NP_612441	PALP	SLGAKTVAARALECMQVCK	2	8.5	2.133	1	-	-	-	-	-
Serine palmitoyltransferase subunit 1 isoform a variant	262	BAD92994	No domain	TVVNGK	1	6.3	1.561	1	-	-	-	-	-
Sialyltransferase 7D	302	CAI12613	Glyco_trans	ARDTLYMVWGQGR	2	18.7	2.155	1	-	-	-	-	-
Succinate dehydrogenase complex subunit A	550	ABD77315	FAD_binding, Succ_DH_fl	AAFGLSEAGFNTACVTKLFPTR	2	9.7	2.011	1	-	-	-	-	-
Protein Name	Number of residues	Accession #	Domains	Peptide Sequence	Charge state	Mass Error (ppm)	XCorr Value	Exp L2	Exp M3	Exp M4	Exp M5	Exp M6	Exp M7
Thioesterase superfamily member 5	247	AAI01611	PaaI_thioe	ILPRLNPASAFGSSTDSMFSR	2	8	2.191	1	-	-	-	-	-
UDP-Gal:betaGlcNAc beta 1,4-galactosyltransferase, polypeptide 5	388	CAI18968	Galactosyl	TIGAQVYEQVLR	2	9.9	2.096	1	-	-	-	-	-
Vitamin K epoxide reductase complex, subunit 1 isoform 1	163	NP_076869	No domain	ALCDVGTAISCSRVFSSRWGR	3	2.7	2.728	1	-	-	-	-	-
Mitochondria
Aspartyl-tRNA synthetase 2 (mitochondrial)	645	NP_060592	tRNA_anti, AsprS_core	MPTGEIEIK	2	5.6	2.971	-	-	-	-	-	2
Carbonic anhydrase VB	317	BAA76671	Alpha_CA_V	PATSQATP	1	5.4	1.578	1	-	-	-	-	-
Cytochrome P450, family 2, subfamily W, polypeptide 1	490	NP_060251	CypX	CLSGQLDGYRGR	2	7.9	2.042	1	-	-	-	-	-
Cytochrome P450, family 4, subfamily F, polypeptide 2	520	AAH67437	CypX	SVINASAAIAPKDK	2	17.8	2.126	1	-	-	-	-	-
Endonuclease G	297	CAI15412	NUC	TRGALWVVEQLR	2	15.6	2.782	-	1	-	-	-	-
Mitochondrial ribosomal protein L11 isoform c	181	NP_733935	RL11	YEIAR	1	0.4	1.771	1	-	-	-	-	-
Mitochondrial ribosomal protein L37 variant 2	292	AAR38839	No domain	MSGACAPRGSR	2	16.1	2.44	1	-	-	-	-	-
Mitochondrial rRNA methyltransferase 1 homolog	353	AAH72411	SpoU_Methy	MALLSTVRGATWGR	2	18.8	2.063	1	-	-	-	-	-
Truncated putative T7-like mitochondrial DNA helicase	582	AAK69559	GP4d_helic	IVFWLGDDLR	2	8.7	2.502	-	-	-	1	-	-
Protein Name	Number of residues	Accession #	Domains	Peptide Sequence	Charge state	Mass Error (ppm)	XCorr Value	Exp L2	Exp M3	Exp M4	Exp M5	Exp M6	Exp M7
Muscle
Caldesmon 1 isoform 1	793	NP_149129	No domain	VEEQKRNK	1	6.3	1.607	1	-	-	-	-	-
Calponin 1, basic, smooth muscle variant	297	BAD96954	CH, Calponin	GNKVNVGVK	1	15.3	1.814	1	-	-	-	-	-
Cardiac myosin binding protein-C	1274	AAC04620	IGcam, FN3	VRVETTK	1	8	1.743	1	-	-	-	-	-
Myocyte enhancer-binding factor 2; MEF2	465	AAB25838	MADS_MEF2	NEFHSPIGLTRPSPDER	2	0.4	2.057	1	-	-	-	-	-
Myosin VA (heavy polypeptide 12, myoxin)	1855	NP_000250	MYSc_Type, DIL, IQ	KAAITMQR	2	7.8	2.093	1	-	-	-	-	-
Myosin, heavy chain 1, skeletal muscle, adult	1939	NP_005954	Myosin_N, MYSc	RNHIRIVESMQSTLDAEIR	3	18.3	2.616	1	-	-	-	-	-
Myosin, heavy polypeptide 4, skeletal muscle	1939	NP_060003	Myosin_N, MYSc	SAMKTLAFLFSGAQTAEAEGGGGK	3	8.8	2.7	1	-	-	-	-	-
Myosin, light polypeptide 6	151	NP_066299	EFh	ALGQNPTNAEVLK	2	6.9	3.013	-	-	1	-	-	-
Neuron
Amphiphysin I variant CT4	592	AAM44808	No domain	DLCSCKAESSLIEGSER	2	10.1	2.468	1	-	-	-	-	-
Brain ryanodine receptor	4866	BAA23795	MIR, SPRY, RYDR_ITPR, RyR, RR_TM4-6	VEKPEAFTANFFK	3	4	2.647	1	-	-	-	-	-
Calsyntenin 3	956	NP_055533	CA	AADDAEVEIQVK	2	15.8	2.186	1	-	-	-	-	-
Contactin 3	1028	NP_065923	IG, FN3	ATTDGGDGTSSEQIR	2	5.4	2.142	1	-	-	-	-	-
Glutamate receptor, metabotropic 6 precursor	877	NP_000834	ANF_receptor, 7tm_3	IGRDSTYEQEGK	2	8	2.15	1	-	-	-	-	-
Huntingtin interacting protein 1	2061	CAC28349	AWS, SET, WW	PDDRYDTPTSKK	2	8.9	2.399	1	-	-	-	-	-
Lactoperoxidase	712	NP_006142	An_peroxid	TITGDCNNRRK	2	3.4	2.644	-	-	-	-	-	1
Metabotropic Glutamate Receptor Subtype 5b (mGluR5b)	1212	BAA05892	ANF_receptor, 7tm_3	GSMGNGGR	1	14.6	1.616	1	-	-	-	-	-
Protein Name	Number of residues	Accession #	Domains	Peptide Sequence	Charge state	Mass Error (ppm)	XCorr Value	Exp L2	Exp M3	Exp M4	Exp M5	Exp M6	Exp M7
Midkine	143	BAA01457	PTN	VKKGGPGS	1	7.9	1.541	1	-	-	-	-	-
Myelin gene expression factor 2	547	AAD43038	RRM	FSQCGHVMFAEIKMENGKSK	3	9.3	3.233	-	3	1	-	-	-
Myelin transcription factor 1-like	1184	NP_055840	zf_C2HC	NYADSMSQQDSR	2	19.1	2.011	1	-	-	-	-	-
Neuroblastoma-amplified protein	2371	NP_056993	No domain	NSEQETLQK	2	15.7	2.49	1	-	-	-	-	-
Neuron navigator 1	1877	CAI17014	No domain	AAAADGRGMLPKR	2	17.4	2.208	1	-	-	-	-	-
Neuron navigator 3	2282	AAM73757	CH, AAA	RLFGAK	1	14.8	1.834	1	-	-	-	-	-
Neuron navigator 3	2363	NP_055718	CH, AAA	SAAIGGKSNAGR	2	6.6	2.439	-	-	-	-	-	1
Putative neurotransmitter receptor	337	NP_003958	7tm_1	SLAGAAK	1	3.1	1.814	1	-	-	-	-	-
Semaphorin 6B isoform 3 precursor	888	NP_115484	Sema	AQGPGGR	1	15.9	1.714	1	-	-	-	-	-
Senataxin	2677	NP_055861	UvrD_helic	APPCNTFVDLTSACK	2	0.8	2.545	1	-	-	-	-	-
Sulfonylurea receptor 1 variant	1011	BAD92321	ABCC_SUR1	TVVLVTHK	1	0.8	1.569	1	-	-	-	-	-
Syntaxin 12	234	CAI20574	SynN	ARAGSRLSAEER	2	13.8	2.01	1	-	-	-	-	-
UNC13B protein	1610	AAI11782	C1, C2_1, DUF1041	QCAVLDLALDTIK	2	1.2	2.102	1	-	-	-	-	-
Olfactory system
Olfactomedin-like	406	AAQ89313	OLF	YDMVTDCGYTISQVR	2	6.1	2.146	1	-	-	-	-	-
Oncoprotein
Arginine-rich, mutated in early stage tumors-like 1	187	NP_001025125	No domain	DAATKILSEVTR	2	11.8	2.416	1	-	-	-	-	-
Breast cancer antigen NY-BR-1	1460	CAI16568	ANK	EITSPAK	1	3.9	1.748	1	-	-	-	-	-
CTAGE5 protein	309	AAH39017	No domain	SIQSLEDESKSLK	2	9.4	2.273	-	1	-	-	-	-
Protein Name	Number of residues	Accession #	Domains	Peptide Sequence	Charge state	Mass Error (ppm)	XCorr Value	Exp L2	Exp M3	Exp M4	Exp M5	Exp M6	Exp M7
Ecotropic viral integration site 5	810	NP_005656	TBC	LEEQNILLETDSKSLR	2	2.7	2.551	1	-	-	-	-	-
Gastric cancer antigen Ga55	368	AAK68658	TACC	EIEANEWKKK	2	16.4	2.531	1	-	-	-	-	-
Myeloid/lymphoid or mixed-lineage leukemia 4	2715	NP_055542	zf_CXXC, PHD, FYRN, FYRC, SET	RGGQSSRGGR	2	15.1	2.786	-	1	-	-	-	-
RAB, member of RAS oncogene family-like 2B	229	AAV38840	RabL2	YDADDNVKIICLGDSAVGKSK	3	10.6	2.59	1	-	-	-	-	-
S100 calcium binding protein A11 (calgizzarin)	105	NP_005611	S-100/I-CaB	NQKDPGVLDR	2	0	2.431	-	-	-	1	-	-
Ski oncoprotein	168	AAP97864	No domain	SLGCVHPRQR	2	10.4	2.043	1	-	-	-	-	-
TRK-fused (TFG)	400	NP_006061	PB1	LLSNDEVTIK	2	5.3	2.67	-	-	-	2	-	-
Oxidative stress response
HYOU1 protein	678	AAH72436	No domain	RAVLQAAR	2	0.1	2.52	-	-	-	-	1	-
Post-translational modification
AN1, ubiquitin-like, homolog	727	NP_777550	AN1N, zf_AN1	YLHEANPVVNAPK	2	6.7	2.219	1	-	-	-	-	-
Brain glycogen phosphorylase	843	NP_002853	Phosphoryl	MAKPLTDSEK	2	17.3	2.269	1	-	-	-	-	-
Peptidylarginine deiminase type 6	694	AAR38850	PAD	ICCLLEPLGFK	2	16.7	2.503	-	-	-	1	-	-
SUMO-1 activating enzyme subunit 1	346	NP_005491	Aos1_SUMO	NRAEASLER	2	0.7	2.266	-	-	-	-	1	-
Protein cleavage
Elastase 2B	269	AAH69412	Tryp_SPc	LQTNGALPDDLK	2	16.2	2.241	1	-	-	-	-	-
Exonuclease 1	846	AAN39382	XPG	NKVPGLYK	1	8.9	1.517	1	-	-	-	-	-
Kallikrein 12 isoform 3	111	NP_665902	No domain	PGAGCLPG	1	9.5	1.701	1	-	-	-	-	-
LAP3 protein (leucine aminopeptidase 3)	503	AAH06199	Peptidase_M17	GVLFASGQNLAR	2	1.2	2.814	-	-	-	-	1	-
Methionine aminopeptidase 1 (MetAP 1) (MAP 1)	386	P53582	MetAP1	MAAVETR	1	1.9	1.569	1	-	-	-	-	-
Protease, serine, 3 (mesotrypsin)	178	CAI39513	Tryp_SPc	VLEGNEQFINAAK	2	5.6	2.299	1	-	-	-	-	-
Protein Name	Number of residues	Accession #	Domains	Peptide Sequence	Charge state	Mass Error (ppm)	XCorr Value	Exp L2	Exp M3	Exp M4	Exp M5	Exp M6	Exp M7
Tryptophan/serine protease	352	AAQ89226	Tryp_SPc	HPPSPVSECGDRSIFEGRTR	3	18.7	3.323	-	1	-	-	-	-
Visceral adipose-specific SERPIN	414	AAP88384	alpha-1-an	TLLSRRVVDVSVPR	2	7.2	2.197	1	-	-	-	-	-
Protein folding
BiP protein	639	AAF13605	No domain	TWNDPSVQQDIK	2	5	3.287	-	-	1	-	1	-
Chaperonin	573	NP_002147	GroEL	EIGNIISDAMKK	2	11.1	2.014	1	-	-	-	-	-
CLPB protein	315	AAH06257	Torsin	LTDGKGK	1	7.6	1.673	1	-	-	-	-	-
HSPA14 protein	216	AAH26226	No domain	ISDRIR	1	14.5	1.638	1	-	-	-	-	-
T-complex protein 1 isoform a	556	NP_110379	TCP1_alpha	EQLAIAEFAR	2	0.7	2.412	1	-	-	-	-	-
Protein transport
Ajuba	538	AAO37641	LIM	GSLLLDGAGAGGAGGSR	2	5.2	3.03	-	-	-	1	1	-
Golgin-160	1498	AAL93149	no domain	EQFLQQK	1	4.7	1.849	1	-	-	-	-	-
Kinesin family member 12	513	NP_612433	KISc	QTAQQMPSVDPGEPPVGGK	2	11.6	3.321	1	-	-	-	-	-
Kinesin family member 14	1648	AAI13743	KISc_KIF1A, FHA, PspA	TNAMGLIR	1	3.4	1.601	1	-	-	-	-	-
Kinesin family member 7	830	AAI12272	No domain	LGGVNAVGHSR	2	17.2	2.014	1	-	-	-	-	-
Kinesin light chain 1J	194	AAO62555	No domain	LKGGSSRESEPK	2	13	2.289	1	-	-	-	-	-
Neutral amino acid transporter	532	AAA19438	SDF	KGEQELAEVKVEAIPNCK	3	14.7	2.515	1	-	-	-	-	-
Oculocerebrorenal syndrome of Lowe	901	CAI95695	IPPc, RhoGAP	VQGDWIRER	2	17.7	2.02	1	-	-	-	-	-
PREDICTED: similar to golgi autoantigen, golgin subfamily a, 8G	453	XP_933260	No domain	HGDLCEVSLTSSAQGEAR	2	15.1	2.038	1	-	-	-	-	-
Rabaptin, RAB GTPase binding effector protein 1	862	NP_004694	Rabaptin	EIADLR	1	0.1	1.621	1	-	-	-	-	-
RANBP2-like and GRIP domain containing 2	1748	NP_001019628	TPR, RAN_BP1, GRIP	IDVQEPELEDLAR	2	4.4	2.023	1	-	-	-	-	-
Protein Name	Number of residues	Accession #	Domains	Peptide Sequence	Charge state	Mass Error (ppm)	XCorr Value	Exp L2	Exp M3	Exp M4	Exp M5	Exp M6	Exp M7
Sorting nexin 14	946	AAH95419	PXA, RGS, PX	DVTDDESFVDELR	3	9.1	3.269	-	-	-	2	-	2
Syntaxin 16 (STX16)	308	CAI23279	syntaxin, SNARE	CQRAVQALPSRAR	3	9.8	2.566	1	-	-	-	-	-
Trafficking protein particle complex 1	145	NP_067033	Sybindin	DGFLAFQTSRYK	2	11.4	2.127	1	-	-	-	-	-
Trafficking protein, kinesin binding 2	914	AAH48093	No domain	VVKNPGAQENGR	2	1.7	2.223	1	-	-	-	-	-
Transportin 2 (importin 3, karyopherin beta 2b)	887	NP_038461	IBN_N, ARM	LAAFYGV	1	5.4	1.804	1	-	-	-	-	-
Protein-protein interactions
Dnaj-like protein	116	NP_001010971	No domain	IYEYHVKPLQTK	2	5.3	2.051	1	-	-	-	-	-
Proteolysis
PREDICTED: similar to cathepsin L-like protein	122	XP_001128559	No domain	LLLEIPTSVDWR	2	12.3	2.629	-	-	-	1	-	-
Reproductive system
Additional sex combs-like 1 protein	1541	CAD27708	No domain	PATGQMKR	2	10	2.067	1	-	-	-	-	-
NYD-SP21 protein	567	AAI21041	No domain	SPLVSQPGNKGREFVPDEQK	3	19.7	2.751	1	-	-	-	-	-
PREDICTED: similar to Thioredoxin domain-containing protein 2 (Spermatid-specific thioredoxin-1) (Sptrx-1) isoform 1	538	XP_947255	TRX_family	ELGMESVKAGASGK	2	9	2.25	1	-	-	-	-	-
Projection protein PF6	2223	NP_996879	No domain	MMVEADLEDIKK	2	10.7	2.535	-	1	-	-	-	-
Prostate-specific transglutaminase	684	AAC50516	Trans_glut	NLTVDTYVNENGKK	2	17.3	2.417	1	-	-	-	-	-
Testes development-related NYD-SP18	344	NP_115988	No domain	VETNKNSSGKDSSR	2	8.3	2.169	1	-	-	-	-	-
Testis-specific kinase 1	626	CAI13441	Pkinase	TGGGPGR	1	4.4	1.904	1	-	-	-	-	-
Thioredoxin domain containing 11	958	NP_056998	PDI_a_PDI	SLLLNNELK	2	15.6	2.085	1	-	-	-	-	-
Protein Name	Number of residues	Accession #	Domains	Peptide Sequence	Charge state	Mass Error (ppm)	XCorr Value	Exp L2	Exp M3	Exp M4	Exp M5	Exp M6	Exp M7
Signal transduction
Adenomatosis polyposis coli	2843	NP_000029	ARM, APC_crr, APC_basic, EB1_binding	TQAIAK	1	8.3	1.514	1	-	-	-	-	-
AHNAK-related protein	534	CAA52817	No domain	VDVKGPK	1	2	1.656	1	-	-	-	-	-
AMP-activated protein kinase beta 2 non-catalytic subunit	272	NP_005390	AMPKbeta_G, AMPKBI	VSGERHGAK	2	8.2	2.141	1	-	-	-	-	-
Androgen induced inhibitor of proliferation	533	CAH73160	No domain	TTNVLGAVNK	2	4.6	2.366	1	-	-	-	-	-
Armadillo repeat containing 5	725	NP_079018	ARM	MKTDSIQNRTAR	1	10.3	1.627	1	-	-	-	-	-
Calpain 1, large subunit	714	NP_005177	Cys_PC, Calpain_III, EFh	DFFLANASRARSEQFINLR	2	18.2	2.683	-	2	-	-	-	-
Calpain 2, large [catalytic] subunit precursor variant	729	BAD93092	Cys_PC, Calpain_III, EFh	SDTFINLR	2	3.8	2.666	-	-	-	1	-	-
cAMP-specific 3',5'-cyclic phosphodiesterase 4C (DPDE1)	712	Q08493	PDEase_I	SNVAALAR	1	6	1.623	1	-	-	-	-	-
CD47 antigen isoform 3 precursor	312	NP_001020250	CD47	GDASLKMDK	2	12.1	2.004	1	-	-	-	-	-
Choroideremia-like protein	656	AAO15716	GDI	QISRAVLITDQSILK	2	1.2	2.706	-	-	-	1	-	-
Cyclic nucleotide phosphodiesterase	1112	CAA64774	PDEase_I	YVSTSESDGTDCCSGK	2	16.7	2.109	1	-	-	-	-	-
Dihydroxyacetone kinase 2	575	NP_056348	Dak2	VAPAEPQEAPDSTAAGGSASK	2	16.2	2.067	1	-	-	-	-	-
DOCK5 protein	350	AAH11877	SH3	DELAELK	1	15.8	1.607	1	-	-	-	-	-
Protein Name	Number of residues	Accession #	Domains	Peptide Sequence	Charge state	Mass Error (ppm)	XCorr Value	Exp L2	Exp M3	Exp M4	Exp M5	Exp M6	Exp M7
Docking protein 2, 56kDa	412	AAH32623	DOK_PTB	MGDGAVK	1	8.3	1.835	1	-	-	-	-	-
DOK6 protein	257	AAH08583	PTBI	SISLPR	1	3.6	1.604	1	-	-	-	-	-
Enhancer of zeste homolog 1	747	AAC50778	SET	HLLLAPSDVAGWGTFIKESVQK	2	10.8	2.792	1	-	-	-	-	-
GTP cyclohydrolase I	78	AAK51704	GTP_cyclohydrolase I	EDPKTRE	1	11.9	1.518	1	-	-	-	-	-
Hepatoma-derived growth factor 2	617	AAP97281	PWWP	GSGGSSGDELR	2	8.4	2.405	1	-	-	-	-	-
IQ motif containing GTPase activating protein 2	1575	NP_006624	CH, RasGAP, RasGAP_C	YDIEDGEAIDSRSLMIK	2	7.5	2.648	1	-	-	-	-	-
JAK2 protein	1129	AAH39695	B41, SH2, Tyr_Kc	MIGNDK	1	5.3	1.654	1	-	-	-	-	-
LMTK3 protein (Lemur tyrosine kinase 3)	687	AAH36690	No domain	PAGPVEN	1	18.2	1.744	1	-	-	-	-	-
MAP1B protein	727	AAH94834	No domain	PEPLFR	1	4.8	2.05	-	1	-	-	-	-
Mastermind-like 1	1016	NP_055572	No domain	TSEEWMSDLDDLLGSQ	2	8.6	2.055	1	-	-	-	-	-
MEGF10 protein	1140	NP_115822	No domain	RDSPYAEINNSTSANR	2	7	2.075	1	-	-	-	-	-
Melanophilin	600	AAH01653	No domain	LQGGAGPELISEER	2	10.1	2.528	-	-	-	-	-	1
Nuclear factor of kappa light polypeptide gene enhancer in B-cells inhibitor-like 1	156	CAI18669	ANK	LVRAQALLQR	2	17.2	2.209	1	-	-	-	-	-
Nuclear receptor interacting protein 3	241	NP_065696	No domain	DSADLLPLDGLKK	2	6.4	2.787	1	-	-	-	-	-
Phosphoinositide-3-kinase, regulatory subunit 3 (p55, gamma)	461	CAI21702	SH2	IMMNYDKLKSR	2	3	2.465	1	-	-	-	-	-
Phosphorylase kinase, beta	1086	AAH33657	PHK_AB	MACSPDAVVSPSSAFLR	2	17.3	2.44	1	-	-	-	-	-
PI-3-kinase-related kinase SMG-1	3661	NP_055907	PI3K_related, FATC	ALETVGEK	1	10.2	1.533	1	-	-	-	-	-
Possible G-protein receptor	581	AAK61245	No domain	PAGSAEAQASLAGK	2	16.5	2.159	1	-	-	-	-	-
Protein Name	Number of residues	Accession #	Domains	Peptide Sequence	Charge state	Mass Error (ppm)	XCorr Value	Exp L2	Exp M3	Exp M4	Exp M5	Exp M6	Exp M7
PREDICTED: similar to protein tyrosine phosphatase, receptor type, Q isoform 1 precursor	2978	XP_945428	FN3, PTPc	PLSAQNFR	1	16.9	1.742	1	-	-	-	-	-
PREDICTED: similar to synapse defective 1, Rho GTPase, homolog 1	1313	XP_941550	RhoGAP	STDNLFPEQKSSLNYLRQK	2	3.4	2.005	1	-	-	-	-	-
P-Rex1 protein	1859	CAC86401	RhoGEF, PH_collybi, DEP, PDZ	TVCSNINETK	2	13.6	2.539	1	-	-	-	-	-
Proliferation-inducing gene 6	766	AAP74807	No domain	VQAFGWSLPQK	2	16.7	2.915	-	-	-	-	1	-
Protein inhibitor of activated STAT, 2	572	AAH15190	SAP, zf_MIZ	KEAMKVSSQPCTK	2	13.4	2.213	1	-	-	-	-	-
Protein-tyrosine phosphatase	593	BAA02740	SH2, PTPc	SNPGDFTLSVR	2	3.3	2.153	1	-	-	-	-	-
PTPRT (Protein tyrosine phosphatase, receptor type T)	1451	CAH72557	MAM, FN3, PTPc	NDEGFSSSSQDVNGFTDGSR	3	18.1	3.599	1	-	-	-	-	-
Putative NFkB activating protein	951	BAC77355	DM14, C2	YQVAAAQAK	1	3.3	1.608	1	-	-	-	-	-
RAB interacting factor	123	AAP35797	RabGEF	DVGNIK	1	4.3	1.683	1	-	-	-	-	-
Rap guanine nucleotide exchange factor (GEF)-like 1	456	NP_057423	RasGEF	YRSRPLCLDMEASPNHLQTK	3	0.3	2.706	1	-	-	-	-	-
RAP1, GTPase activating protein 1	693	CAI16255	GoLoco, Rap_GAP	AETAAQRAEALK	2	15.8	2.405	1	-	-	-	-	-
Rapamycin associated protein FRAP2	2548	AAC39933	PI3K_related, FATC	ELTAAFQALGLLSVAVR	2	16.7	2.2	1	-	-	-	-	-
Retinoic acid induced 1	1906	AAO31738	No domain	PAFPGYGVQDSSPYPGR	2	11.1	2.127	1	-	-	-	-	-
Rho family guanine-nucleotide exchange factor	1114	NP_055893	SEC14, SPEC, RhoGEF, PH_Dbs	LGDLSPR	1	0.8	1.564	1	-	-	-	-	-
Protein Name	Number of residues	Accession #	Domains	Peptide Sequence	Charge state	Mass Error (ppm)	XCorr Value	Exp L2	Exp M3	Exp M4	Exp M5	Exp M6	Exp M7
RIOK3 protein	516	AAH39729	RIO	DCRNVSQKGGVK	2	12.2	2.173	1	-	-	-	-	-
SGIP1 protein	859	AAH40516	No domain	SQGAIK	1	2.9	1.764	1	-	-	-	-	-
Signal transducer and activator of transcription 2 (STAT2)	851	NP_005410	STAT_int, STAT_alpha, STAT_bind, SH2	AQQQKACIR	1	4.5	1.704	1	-	-	-	-	-
Signal-regulatory protein gamma isoform 2 precursor	170	NP_543006	IGv	NVEFK	1	5	1.745	1	-	-	-	-	-
Src homology 2 domain containing F	423	NP_612365	SH2	LSAGNPK	1	4.6	1.924	1	-	-	-	-	-
TBC1 domain family, member 5	795	NP_055559	TBC	GINGQLR	1	15.1	1.617	1	-	-	-	-	-
Tumor necrosis factor, alpha-induced protein 3	790	NP_006281	OTU, zf_A20	KGSNQKPK	2	7.6	2.042	1	-	-	-	-	-
Tyrosine phosphatase	839	AAZ20185	B41, FERM_C, PDZ_signal, PTPc	QKQAESR	1	11.5	1.743	1	-	-	-	-	-
WNT1 inducible signaling pathway protein 2 precursor	250	NP_003872	No domain	RLCLSRPCPPSR	2	11.4	2.345	1	-	-	-	-	-
Wnt10B	116	AAC39549	No domain	SPDFCERDPTMGSPGTR	2	8.8	2.068	1	-	-	-	-	-
Transcription/Translation
Activating transcription factor 7 interacting protein	1270	NP_060649	TFIIF_alpha	VEEDIITELALGEDAISSSMEIDQGEK	3	17.1	2.576	1	-	-	-	-	-
ATP-dependent DNA helicase II	732	NP_066964	KU80	YGSDIVPFSKVDEEQMK	2	1.6	2.496	1	-	-	-	-	-
Basic-leucine zipper transcription factor MafK	156	AAC14426	bZIP_MAF	VELQQEVEKLAR	2	12	2.266	1	-	-	-	-	-
Crn, crooked neck-like 1	836	CAI42112	TPR, HAT	KTFEDNIR	1	8.1	1.625	1	-	-	-	-	-
Cyclin D binding myb-like transcription factor 1	760	AAH70064	Myb_DNA-binding	FSDQNSTELMNSVMVR	2	17.2	2.09	1	-	-	-	-	-
Decapping enzyme Dcp1b	617	NP_689853	DCP1	TDVEGTLFVYTRSASPK	2	17.2	2.086	1	-	-	-	-	-
Protein Name	Number of residues	Accession #	Domains	Peptide Sequence	Charge state	Mass Error (ppm)	XCorr Value	Exp L2	Exp M3	Exp M4	Exp M5	Exp M6	Exp M7
DHX33 protein	616	AAH30017	DEXHc, HELICc, HA2	LRTARN	1	19.9	1.577	1	-	-	-	-	-
DNAJC7 protein	438	AAH03601	TPR, DnaJ	CHLSLGNAMAACR	1	17.5	1.506	1	-	-	-	-	-
Doublesex and mab-3 related transcription factor 2	561	CAH70589	DM	VQDGLSAEQDMMPSK	2	5.6	2.082	1	-	-	-	-	-
ELL associated factor 2	260	NP_060926	No domain	DNSGLLMNTLR	2	15	2.076	1	-	-	-	-	-
Est1p-like protein B (EST1B)	1016	CAI14160	PINc	ASEGSDSGSDKSLEGGGTAFDAETDSEMNSQESR	3	17.2	2.59	1	-	-	-	-	-
Eukaryotic translation elongation factor 1 alpha 1 variant	433	BAD96762	EF1_alpha	KAAGAGKATK	2	10.3	2.157	1	-	-	-	-	-
Eukaryotic translation elongation factor 1 gamma	437	AAH13918	GST_N_EF1B, GST_C_EF1B, EF1G	ALIAAQYSGAQVR	2	5.5	4.217	-	-	-	-	1	-
Exosome component 8	276	NP_852480	RNase_PH, RNase_PH_C	TVEPLEYYR	2	13.9	2.201	1	-	-	-	-	-
EYA4	605	CAI42525	Hydrolase	DLDERTCR	1	4.1	1.517	1	-	-	-	-	-
FUS interacting protein (serine-arginine rich) 1 isoform 2 variant	262	BAD96714	RRM	SKSQSRSQSR	2	10.6	2.527	-	-	-	1	-	-
General transcription factor IIE 56 kda subunit; TFIIE	439	AAB20413	TFIIE_alpha	MRVETAADGKTTR	2	5.5	2.018	1	-	-	-	-	-
Homeobox C9	290	NP_008828	Hox9_act, Homeobox	APQTLPSPEADALAGSKHKEEK	2	16.6	2.308	1	-	-	-	-	-
Homeobox protein	285	AAC51171	Homeobox	CPTKEGAAPR	2	18.8	2.243	1	-	-	-	-	-
Homeobox-containing protein	342	AAA36484	PBX, Homeodomain	DESRTR	1	7	1.607	1	-	-	-	-	-
Protein Name	Number of residues	Accession #	Domains	Peptide Sequence	Charge state	Mass Error (ppm)	XCorr Value	Exp L2	Exp M3	Exp M4	Exp M5	Exp M6	Exp M7
Homolog of yeast ribosome biogenesis regulatory protein RRS1	365	NP_055984	RRS1	EWLIEVPGNADPLEDQFAKR	3	15.3	2.623	-	1	-	-	-	-
HSPC272	2011	AAF28950	HECTc	DSAVAISGADSR	2	4.3	2.216	1	-	-	-	-	-
LanC lantibiotic synthetase component C-like 3	388	AAH93667	LANC_like	RLIDACAR	1	5.4	1.757	1	-	-	-	-	-
MCM7 protein	389	AAH09398	No domain	SITVLVEGENTR	2	5.2	4.492	-	-	-	-	1	-
MIF4G domain containing	256	NP_065730	MIF4G	MCYAIIQAESKQAGQSVFRR	2	8.4	2.604	1	-	-	-	-	-
Mitochondrial ribosomal protein S22	360	NP_064576	No domain	RFSSEAAESGSPETK	2	8	2.407	1	-	-	-	-	-
NOPAR (tralpush)	721	AAL09579	No domain	RMSVNCEKLVK	2	12.9	2.17	1	-	-	-	-	-
Nuclear factor kappa-B, subunit 1	969	NP_003989	RHD, IPT_NFkappa, ANK, DEATH	LSPAPSK	1	10.6	1.552	1	-	-	-	-	-
Nuclear RNA export factor 1	619	NP_006353	NTF2, TAP_C	SAQAFTHLK	2	1.2	2.576	-	-	-	-	1	-
Nuclear valosin-containing protein-like	856	O15381	AAA	DSEGGWFIDKTPSVKK	2	17.3	2.121	1	-	-	-	-	-
Nucleolar protein 8	271	CAI16204	No domain	KLVHNALANLESMGKTSGK	2	14.5	2.057	1	-	-	-	-	-
Nudix (nucleoside diphosphate linked moiety X)-type motif 18	539	NP_079091	COG1051	SRALPRSR	2	11	2.203	1	-	-	-	-	-
Nudix-type motif 13	352	NP_056985	NUDIX	PEMETELK	1	6.5	1.583	1	-	-	-	-	-
Polypeptide N-acetylgalactosaminyltransferase 2	571	NP_004472	Glyco_trans, RICIN	VAEDRTR	1	3.3	1.589	1	-	-	-	-	-
Pre-B-cell leukemia transcription factor 2	349	CAI17540	PBX, Homeodomain	GGLGLVSGEPGGPGEPPGGGDPGGGSGGVPGGRGK	3	4.7	2.606	1	-	-	-	-	-
PREDICTED: similar to paired related homeobox protein-like 1	269	XP_932462	homeobox	PAPPDGSQEKTSPTK	2	18.6	2.033	1	-	-	-	-	-
Protein BAP28	2144	NP_060542	No domain	AELSKNGEWYEVLK	2	7.3	2.792	-	3	-	-	-	-
Protein Name	Number of residues	Accession #	Domains	Peptide Sequence	Charge state	Mass Error (ppm)	XCorr Value	Exp L2	Exp M3	Exp M4	Exp M5	Exp M6	Exp M7
Prox 1	736	AAC59938	No domain	ANDFEVPER	2	13.9	2.089	1	-	-	-	-	-
Putative DNA dependent ATPase and helicase	2375	AAB40698	DEXHc, HELICc	KDSSSSGSGSDNDVEVIK	3	4.4	2.769	1	-	-	-	-	-
Putative DNA helicase INO80 complex homolog 1	1556	Q9ULG1	DEXDc, HELICc	GSGSTAKGAGKGR	2	1.9	2.161	1	-	-	-	-	-
Putative poly(ADP-ribosyl) transferase	1724	AAC62491	BRCT, parp_like, VIT, vWA_interact	RLLDVK	1	8.3	1.895	1	-	-	-	-	-
Putative transcription factor	604	AAC28932	TAFH, zn_MYND	KGGGSSSSHSR	2	2.6	2.293	1	-	-	-	-	-
Ribosomal protein L13a	142	BAC16800	Ribosomal L13	YQAVTATLEEK	2	2.1	2.563	-	-	-	-	1	-
Ribosomal protein L23	140	AAH62716	Ribosomal L14	IASNAGSIA	1	19.1	1.555	1	-	-	-	-	-
Ribosomal protein S24 isoform a	130	NP_148982	RPS24A	TTGFGMIYDSLDYAEK	2	6.2	2.301	1	-	-	-	-	-
RNA binding motif protein 10	853	CAI41700	RRM, ZnF_RBZ, G-patch	LDQQTLPLGGR	2	11.4	2.914	-	-	3	-	-	-
RNA binding motif protein 14 variant	669	BAD96550	RRM	AVAMSKR	1	13.6	1.516	1	-	-	-	-	-
RNA polymerase I associated factor 53	419	NP_071935	RNA_Pol_I	MAAEVLPSAR	1	1.1	1.661	1	-	-	-	-	-
RNA polymerase II termination factor	1162	AAC64044	zf_GRF, DEXDc, HELICc	RTKDQLDSTGR	2	12.7	2.213	1	-	-	-	-	-
RNA processing factor 1	349	NP_079341	Brix	VGIQELGPR	2	6.5	2.218	1	-	-	-	-	-
Serine-arginine repressor protein (35 kDa)	261	NP_542781	RRM	SPCKSPK	1	7.7	1.947	1	-	-	-	-	-
Similar to ribosomal protein L18; 60S ribosomal protein L18	224	EAL24345	Ribosomal	GGEDKRR	1	18.9	1.678	1	-	-	-	-	-
Similar to ribosomal protein L31	127	EAL23723	Ribosomal	EIQKFAMKEMGTPNLHIDVR	3	7.4	2.691	1	-	-	-	-	-
Small nuclear ribonucleoprotein polypeptide G	76	NP_003087	Sm_G	GNSIIMLEALER	2	1	2.159	1	-	-	-	-	-
Protein Name	Number of residues	Accession #	Domains	Peptide Sequence	Charge state	Mass Error (ppm)	XCorr Value	Exp L2	Exp M3	Exp M4	Exp M5	Exp M6	Exp M7
Snf2-related CBP activator protein	2971	NP_006653	DEXDc, HELICc	QTHILEQALCRAEDEEDIR	2	14.2	3.211	-	2	-	-	-	-
TBP-associated factor 6 isoform alpha	677	NP_005632	TAF6	FSTFISEGVR	2	17.4	2.298	1	-	-	-	-	-
Transcription elongation factor A (SII)-like 2	227	CAI42278	TFA	LENEGNTENTGK	2	11.4	2.233	1	-	-	-	-	-
Transcription factor 21	179	NP_003197	HLH	GRGGLGK	1	5	1.564	1	-	-	-	-	-
Transcription factor binding to IGHM enhancer 3	575	CAI95779	HLH	PPPAQVPR	1	4.2	1.759	1	-	-	-	-	-
Transcription factor RelB (I-Rel)	579	Q01201	RHD, IPT_NFKappa	EIEAAIERK	2	3.1	2.309	1	-	-	-	-	-
Transducer of regulated CREB protein 3	619	AAQ98858	No domain	SNASEFQPSFHQADNVR	2	9	3.018	1	-	-	-	-	-
Trinucleotide repeat containing 6A isoform 1	1709	NP_055309	RRM	NITAPSR	1	6.9	1.785	1	-	-	-	-	-
Tudor and KH domain containing	516	CAI17175	KH-I, TUDOR	GTLLLSR	1	4.8	1.505	1	-	-	-	-	-
UPF2 protein	109	AAH90919	No domain	DSLPNNK	1	0.5	1.633	1	-	-	-	-	-
Upstream of NRAS isoform 2	767	NP_009089	CSP	KGEVYPFGIVGMANKGDCLQK	3	6.2	2.839	1	-	-	-	-	-
Zinc-finger helicase	2000	AAC39923	PHD, CHROMO, DEXHc, HELICc, DUF1087, DUF1086	LPSGAYEGGALIK	2	8.2	2.509	-	-	1	-	-	-
Transmembrane protein
Transmembrane and coiled-coil domains 3	477	NP_065749	No domain	AYGGSATIVNKPK	2	3.7	2.141	1	-	-	-	-	-
Transmembrane protein 161A	479	AAH05210	No domain	HPSEEELRALAGK	2	3.6	2.136	1	-	-	-	-	-
Tumor suppressor
Deleted in lung and esophageal cancer protein 1	1755	Q9Y238	No domain	KASQPR	1	16.7	1.628	1	-	-	-	-	-
Protein Name	Number of residues	Accession #	Domains	Peptide Sequence	Charge state	Mass Error (ppm)	XCorr Value	Exp L2	Exp M3	Exp M4	Exp M5	Exp M6	Exp M7
Glioma tumor suppressor candidate region gene 2	474	AAH07248	No domain	TSGGLLSEAPNEK	2	12.7	2.269	1	-	-	-	-	-
PREDICTED: similar to fat3	4601	XP_941631	CA, Lam_G, EGF_CA	PCPGDMQCVSYEASRR	2	17	2.246	1	-	-	-	-	-
ST13 protein	211	AAI07149	TPR	AIDLFTDAIK	2	0.9	2.537	-	-	-	-	2	-
Tumor protein p73-like	680	NP_003713	P53, SAM	QTSIQSPSSYGNSSPPLNK	2	2.1	2.019	1	-	-	-	-	-
Tumor rejection antigen (gp96) 1	803	NP_003290	HATPase_c, HSP90	KEAESSPFVER	2	14.6	2.345	-	-	-	1	-	-
Tumor suppressing subtransferable candidate 5	424	NP_002546	No domain	MQGARAPR	1	5.9	1.596	1	-	-	-	-	-
Ubiquitination
BRCA1 associated RING domain 1 variant	777	BAD97129	RING, ANK, BRCT	ASVQTQPAIK	2	19.6	2.066	1	-	-	-	-	-
CUE domain-containing 1	386	NP_060419	CUE	SSSGSGGGGTAGAR	2	18.3	2.719	1	-	-	-	-	-
Cullin7	1698	NP_055595	CULLIN	LNGALRQEQNFADR	2	6.7	2.324	1	-	-	-	-	-
Elongin C	112	NP_005639	Skp1	EIPSHVLSKVCMYFTYKVR	3	16.2	2.504	1	-	-	-	-	-
F-box and leucine-rich repeat protein 3	428	NP_036290	F-box	ATHPDLIKQIIKR	2	13.1	2.088	1	-	-	-	-	-
Hect domain and RLD 5	1024	NP_057407	RCC1, HECTc	VEVTR	1	6.3	1.594	1	-	-	-	-	-
HECT domain containing 1	2612	NP_056197	ANK, MIB_HERC2, FA58C, HECTc	LDSSGERSHR	2	5.7	2.437	1	-	-	-	-	-
Hypothetical protein MGC20470	475	AAH34977	hPLIC_N	VIYNSSGGFSSNTSANDTLNK	2	3.4	2.234	1	-	-	-	-	-
LRSAM1 (Leucine-rich repeat and sterile alpha motif-containing protein 1 Tsg101-associated ligase)	696	CAH72931	SAM	QIRSQEMISEQR	2	9.7	2.228	-	-	-	1	-	-
Nedd4 binding protein 2	1770	NP_060647	Smr	NLGGNPFR	1	15.2	1.551	1	-	-	-	-	-
Protein Name	Number of residues	Accession #	Domains	Peptide Sequence	Charge state	Mass Error (ppm)	XCorr Value	Exp L2	Exp M3	Exp M4	Exp M5	Exp M6	Exp M7
Neural precursor cell expressed, developmentally down-regulated 4, isoform 2	1247	NP_940682	WW, HECTc	TELDLR	1	7.5	1.636	1	-	-	-	-	-
PREDICTED: similar to E3 ubiquitin protein ligase, HECT domain	2796	XP_001125699	ZnF_UBR1, PolyA, HECTc	RSSGLRAGSR	2	17	2.62	-	1	-	-	-	-
pVHL-interacting deubiquitinating enzyme 1 type I	942	AAL78314	zf-UBP, Peptidase, DUSP	LSASPPK	1	7.6	1.551	1	-	-	-	-	-
STIP1 homology and U-box containing protein 1	303	NP_005852	TRP, U-box	VGHFDPVTR	2	0.7	2.444	1	-	-	-	-	-
Ubiquitin specific protease 36	1123	AAH71582	Peptidase_C19E	SFSYQLEALKSKYVLLNPK	3	7.6	2.732	1	-	-	-	-	-
Ubiquitin specific protease 48	1035	CAI12127	Peptidase, DUSP, USP48_C	QSVDKGK	1	5.5	1.562	1	-	-	-	-	-
Ubiquitin-specific proteinase 35	1017	CAE51937	Peptidase	EEEVEEEEEK	2	11.5	2.018	1	-	-	-	-	-
Unnamed protein product	186	BAC87221	Ubiquitin	LIFAGKQREDGR	1	6.6	1.942	-	-	-	1	-	-
Unknown funtion
ANXA4 protein	299	AAH63672	Annexin	AEIDMLDIR	2	2.6	2.212	1	-	-	-	-	-
Armadillo repeat containing, X-linked 5	558	AAH58904	No domain	TQAEAVAEAEL	2	15.1	2.299	1	-	-	-	-	-
Autism susceptibility candidate 2 (AUTS2) protein	1235	AAH64693	No domain	GFHRSSSR	1	2.8	2.278	1	-	-	-	-	-
C10orf56 protein	301	AAH39249	No domain	RPPPNYLCHLCFNKGHYIK	3	1.8	2.56	1	-	-	-	-	-
C14orf145 protein	304	AAH36939	No domain	TQLTKAEGDRK	2	5.9	2.172	1	-	-	-	-	-
C14orf93 protein	498	AAH14299	No domain	QLGAASVGPGPLGFPATQRDMR	3	14.8	3.447	1	-	-	-	-	-
C1QDC1 protein	960	AAI17673	No domain	SKAGYVQEEQKK	2	6.9	2.373	-	-	-	1	-	-
C8orf76 protein	292	AAH12379	No domain	GDLAYRRQEYQK	2	5.2	2.063	1	-	-	-	-	-
Protein Name	Number of residues	Accession #	Domains	Peptide Sequence	Charge state	Mass Error (ppm)	XCorr Value	Exp L2	Exp M3	Exp M4	Exp M5	Exp M6	Exp M7
Chromosome 1 open reading frame 9	1406	CAI19459	No domain	SEFESKVSASEQGGGDPK	2	0.7	2.422	1	-	-	-	-	-
Chromosome 13 open reading frame 14	3013	CAI13379	No domain	EGDVTASHGLR	2	6.9	2.205	1	-	-	-	-	-
Chromosome 14 open reading frame 155	825	AAH39878	No domain	MDRSQQTSR	2	7	2.442	1	-	-	-	-	-
Chromosome 16 open reading frame 75	147	AAH22427	No domain	PCLVPGK	1	19.6	1.864	1	-	-	-	-	-
Chromosome 18 open reading frame 21	220	NP_113634	No domain	TPTSGQSVSTCSSK	2	1.2	2.499	1	-	-	-	-	-
Chromosome 5 open reading frame 21	416	AAH20584	No domain	FFTEASEAKTSSLK	2	17.1	2.021	1	-	-	-	-	-
Chromosome 6 open reading frame 152	697	AAH50327	No domain	KGVRVGFR	1	16.2	1.538	1	-	-	-	-	-
Chromosome 9 open reading frame 152	218	AAI10808	No domain	LEEAAQGCLQAPK	2	15.6	2.013	1	-	-	-	-	-
Chromosome 9 open reading frame 37	176	AAH66646	unintegrated	GEAASLRARPGSGASR	2	9.1	2.361	1	-	-	-	-	-
Chromosome 9 open reading frame 39	1085	CAH70743	No domain	IANEKLSENISANKGFSR	2	1.7	2.154	1	-	-	-	-	-
Chromosome X and Y open reading frame 3	695	CAI41501	No domain	SRSRSPSR	1	16.3	1.966	1	-	-	-	-	-
Chromosome X open reading frame 23	682	CAH71713	No domain	VDVKKTVDTFR	2	14.5	2.087	1	-	-	-	-	-
Chromosome X open reading frame 38	319	AAH25334	No domain	HHVNRNGDVHWGNCR	2	8.2	2.079	1	-	-	-	-	-
Coiled-coil domain containing 101	293	NP_612423	DUF1325	QTQEERSR	2	6.8	2.044	1	-	-	-	-	-
Coiled-coil domain containing 129	896	NP_919276	No domain	SQGSDNLQEGQEKSKR	2	3.5	2.113	1	-	-	-	-	-
Coiled-coil domain containing 33 isoform 1	755	NP_079331	C2	LEHAQSRILSLESQLEDSAR	2	2.8	2.332	1	-	-	-	-	-
Coiled-coil domain containing 38	563	AAH95479	No domain	DLFLVKENEMAAK	2	1.5	2.492	1	-	-	-	-	-
Protein Name	Number of residues	Accession #	Domains	Peptide Sequence	Charge state	Mass Error (ppm)	XCorr Value	Exp L2	Exp M3	Exp M4	Exp M5	Exp M6	Exp M7
Coiled-coil domain containing 44	297	AAH07744	DUF28	LCLNIR	1	17.7	1.915	1	-	-	-	-	-
Coiled-coil domain containing 55	558	AAH40118	No domain	HREASHRDSHWK	2	11.3	2.755	-	1	-	-	-	-
Coiled-coil domain containing 63	563	AAH73147	No domain	KDTSQYNLEIR	2	8.3	2.036	1	-	-	-	-	-
Complement component C1s	688	AAA51852	EGF_CA, Sushi, CUB, Tryp_PCs	LKCQPVDCGIPESIENGK	2	16.5	2.87	-	2	-	-	-	-
Cysteine and glycine-rich protein 2	193	NP_001312	LIM	NLDSTTVAIHDEEIYCK	2	0.5	2.148	1	-	-	-	-	-
DEAD (Asp-Glu-Ala-Asp) box polypeptide 23	820	NP_004809	DEADc, HELICc	ITTLPK	1	10.7	1.556	1	-	-	-	-	-
DEAD/H (Asp-Glu-Ala-Asp/His) box polypeptide 3	674	BAD92220	DEADc, HELICc	VGSTSENITQK	2	0.6	2.619	-	-	-	1	-	-
Family with sequence similarity 47, member A	791	CAI41438	No domain	LREFFKWAGDLGADEESIR	3	9.4	3.164	-	1	-	-	-	-
FLJ00049 protein	133	BAB15747	No domain	AHVGASR	1	3.6	1.818	1	-	-	-	-	-
FLJ00095 protein	142	BAB84867	No domain	EINNAHAILTDATKRNIYDK	3	12	2.514	1	-	-	-	-	-
FLJ00238 protein	204	BAB84991	No domain	GHTAGSV	1	6.2	1.736	1	-	-	-	-	-
FLJ00326 protein	122	BAC03399	No domain	CRDTMSLGGSTPR	2	2.9	2.743	-	-	1	-	-	-
FLJ00330 protein	246	BAC03402	No domain	KGDLSGPGEAAGSR	2	14.3	2.255	1	-	-	-	-	-
FLJ11235 protein	278	AAI07118	No domain	PHTAPK	1	13.4	1.543	1	-	-	-	-	-
FLJ12649 protein	801	AAH64350	No domain	DSNLHSSTDKEQAER	2	5.8	2.162	1	-	-	-	-	-
FLJ37357 protein	408	AAI13425	No domain	TCGTGPSLAAVFEDDK	2	11.5	2.283	1	-	-	-	-	-
FLJ42291 protein	474	EAL23711	No domain	EPAVDMGKKDASCTR	2	8.1	2.193	1	-	-	-	-	-
FLJ44048 protein	978	NP_997365	No domain	CQNVSDKQNQAK	2	12.5	2.38	1	-	-	-	-	-
FLJ45455-like protein	324	AAY68487	No domain	TAFPEQSLSR	2	10.5	2.662	1	-	-	-	-	-
FYVE and coiled-coil domain containing 1	1478	AAI01469	FYVE	ADEAQQREEELR	2	3	2.696	-	-	-	1	-	-
GAR22 protein	329	CAA69176	Gas2, CH	MANPVAGIAGSAAK	1	5.4	1.847	1	-	-	-	-	-
GATS protein	243	AAH33723	COG3603	MSCRGRGAGGR	2	4.9	2.674	1	-	-	-	-	-
GLIS family zinc finger 3 variant	370	BAD92641	No domain	DAGAER	1	0.9	1.864	1	-	-	-	-	-
Protein Name	Number of residues	Accession #	Domains	Peptide Sequence	Charge state	Mass Error (ppm)	XCorr Value	Exp L2	Exp M3	Exp M4	Exp M5	Exp M6	Exp M7
HCCA2 protein	237	AAH47291	Mob1_Phoc	LVTDEDVFPTK	2	3.4	2.736	-	1	-	-	-	-
HSPC254	174	AAF28932	No domain	GGAGAGKR	1	1.3	1.674	1	-	-	-	-	-
Hypothetical protein	133	CAH10739	No domain	CIQGRFASHSK	2	12.5	2.237	1	-	-	-	-	-
Hypothetical protein	315	CAH18070	No domain	SQSAAVTPSSTTSSTR	2	6	2.612	-	-	1	-	-	-
Hypothetical protein	845	CAB46426	Hydantoina	PAQLASPSRPR	2	5.9	2.101	1	-	-	-	-	-
Hypothetical protein	1149	CAH18704	No domain	EGGPVRSGLAKAAAR	3	7.1	2.52	1	-	-	-	-	-
Hypothetical protein	1205	CAD97686	Cation_ATP, E1_E2_ATPase, Hydrolazse	QIPCPDVFLPK	2	4.6	2.05	1	-	-	-	-	-
Hypothetical protein	1321	CAH18373	JmjC	EDLKQTSLAGEK	2	13.5	2.304	1	-	-	-	-	-
Hypothetical protein	56	CAC82497	No domain	IQAHACNPSTLGGR	2	2.1	2.212	1	-	-	-	-	-
Hypothetical protein	437	CAB61377	No domain	EAAAAAAVAAVASIVSGAMGSPGEGGK	3	18.3	2.505	1	-	-	-	-	-
Hypothetical protein	584	CAD98030	THI4, ETF00	LEKAAQVGAHTLSGACLDPGAFK	3	17.2	2.905	1	-	-	-	-	-
Hypothetical protein	1331	CAD89954	MYSc	LEEELDDLLVDLDHQR	3	0.6	2.567	1	-	-	-	-	-
Hypothetical protein LOC145748	297	NP_689662	No domain	PNGAGDTRQNLIPDFYAFR	3	6	2.786	1	-	-	-	-	-
Hypothetical protein LOC145773	365	NP_689663	No domain	LSAEHK	1	6.4	1.516	1	-	-	-	-	-
Hypothetical protein LOC196968	220	NP_919271	No domain	HSGATRLAWEEIDTPGGVGR	2	19.8	2.824	1	-	-	-	-	-
Hypothetical protein LOC205717	2245	NP_001009899	HLH	TSSNSEQRMGISIQGSR	2	4.8	2.019	1	-	-	-	-	-
Hypothetical protein LOC220134	255	NP_659497	DUF1395	VEEPEPVK	1	16.7	1.876	1	-	-	-	-	-
Hypothetical protein LOC221143	214	AAH18091	No domain	ENFSIYIFEYDK	2	8.2	2.276	1	-	-	-	-	-
Hypothetical protein LOC254158	332	NP_689974	No domain	SSNVPRK	1	9.4	1.822	1	-	-	-	-	-
Hypothetical protein LOC286009	147	EAL24363	No domain	AEIKKFFETK	2	11.1	2.098	1	-	-	-	-	-
Hypothetical protein LOC29035	275	NP_054836	No domain	LTVVSPNR	1	0	1.548	1	-	-	-	-	-
Protein Name	Number of residues	Accession #	Domains	Peptide Sequence	Charge state	Mass Error (ppm)	XCorr Value	Exp L2	Exp M3	Exp M4	Exp M5	Exp M6	Exp M7
Hypothetical protein LOC339965 isoform 1	1113	NP_001036249	No domain	MTLESSERTISDLTTSLQEK	3	3.3	2.945	1	-	-	-	-	-
Hypothetical protein LOC339965 isoform 2	533	NP_848650	No domain	TERDQSSLR	2	8.3	2.328	1	-	-	-	-	-
Hypothetical protein LOC399717	125	NP_997306	No domain	QSGAPGSKS	1	4.1	1.708	1	-	-	-	-	-
Hypothetical protein LOC400566	433	NP_001013694	No domain	RGGAGTMGYK	1	1.7	1.572	1	-	-	-	-	-
Hypothetical protein LOC400797	233	NP_001001689	CLECT	ELEEVAGSSR	2	1.6	2.373	1	-	-	-	-	-
Hypothetical protein LOC440107	379	NP_001004330	RhoGEF	MIFMNTLR	2	7.5	2.076	1	-	-	-	-	-
Hypothetical protein LOC54497	2071	NP_061897	No domain	GDSFTWQVTLEGRAGALCAMR	2	18.7	2.623	-	1	-	-	-	-
Hypothetical protein LOC643365	265	NP_001034856	No domain	IPSRCSGACTEGLGPAPGNSK	2	19.5	2.076	1	-	-	-	-	-
Hypothetical protein LOC84792	259	NP_001032240	No domain	VSCSGVEALGR	2	4.2	2.244	1	-	-	-	-	-
Hypothetical protein MGC44505	412	AAH45671	No domain	SFRSAGLQSPNSPR	2	18.8	2.132	1	-	-	-	-	-
INTS7 protein	962	AAH33918	No domain	QLLQQLVTSYPSTK	2	3.7	2.109	1	-	-	-	-	-
IQ motif and Sec7 domain 2	1478	CAI39832	Sec7, PH	DSVNGTMAR	1	11	1.833	1	-	-	-	-	-
Jumonji domain containing 2D	523	AAI19011	JmjN, JmjC	QSAVSGTATQPR	2	5.9	2.349	1	-	-	-	-	-
Kelch-like 13	655	NP_277030	Orthopox_C, Kelch	GQSDVGVAVFENK	2	2.7	4.105	-	-	-	-	1	-
Kenae1	511	BAC57450	No domain	VSYMLARALEDKDTASNENK	3	6.6	2.761	1	-	-	-	-	-
KFSP2566	159	AAQ88752	No domain	DLQNEDSR	2	4.7	2.158	1	-	-	-	-	-
KIAA0143 protein	888	AAH71611	No domain	LTFYAVSAPEK	2	6.4	2.081	1	-	-	-	-	-
KIAA0194 protein	818	AAH05880	No domain	ICPSCGVNLAK	2	8.5	2.131	1	-	-	-	-	-
KIAA0241 protein	463	AAH27724	No domain	KGCQVEFSYPPLIPGDGHDSHTLPEEWK	3	9.5	2.521	1	-	-	-	-	-
Protein Name	Number of residues	Accession #	Domains	Peptide Sequence	Charge state	Mass Error (ppm)	XCorr Value	Exp L2	Exp M3	Exp M4	Exp M5	Exp M6	Exp M7
KIAA0294 protein	1405	BAA20754	RhoGEF	GAPSLNRAER	2	8.8	2.305	-	1	-	-	-	-
KIAA0313 protein	1508	BAA20772	CAR_ED, Ras_GEFN, PDZ_signal, PDZ_GEF_RA, RasGEF	VFKADQQSR	2	3.2	2.88	-	-	-	-	1	-
KIAA0346 protein	1682	BAA21572	JmjC	LLPPAQAKEEAGGVAAVSGSCKR	3	19.3	3.639	1	-	-	-	-	-
KIAA0391 protein	583	AAH44580	No domain	EDLKENTGK	2	9.8	2.268	1	-	-	-	-	-
KIAA0440 protein	1817	BAA23712	RanGAP, PDZ_signal	PYSSKDSSPTLASK	2	10.3	2.096	1	-	-	-	-	-
KIAA0605 protein	1031	BAA25531	TSP1, ADAM_space	ATAPGQQSPSKGR	2	17.6	2.066	1	-	-	-	-	-
KIAA0692 protein	441	AAH25347	ANK	YLIGSGDNPTIVQEGCR	2	14.9	2.576	-	1	-	-	-	-
KIAA0701 protein	522	AAH14891	No domain	LADFNIYQVSTAEQCRSSPK	3	10.2	3.157	-	1	-	-	-	-
KIAA0802 protein	1578	BAA34522	DUF173	RAKAEDENETLR	2	14.9	2.037	1	-	-	-	-	-
KIAA0853 protein	1169	CAI16506	No domain	YEEQELKEK	2	12.5	2.369	1	-	-	-	-	-
KIAA1018 protein	533	AAH47882	ZnF_Rad18	CDSLKEECIPEHMVRESK	2	16.4	2.192	1	-	-	-	-	-
KIAA1102 protein	1101	BAA83054	CH, LIM	RRPSSSR	1	17.9	1.736	1	-	-	-	-	-
KIAA1126 protein	618	BAA86440	No domain	GLSSPLAGEGR	2	3.3	2.238	1	-	-	-	-	-
KIAA1199 protein	1361	NP_061159	No domain	SCAPNQVK	1	19.9	1.881	1	-	-	-	-	-
KIAA1236 protein	1840	BAA86550	KISc	GSSGPDTHQGTPEPCKAIVWGDQREDSSAWPELLVPEK	3	18.6	2.537	1	-	-	-	-	-
KIAA1264 protein	753	BAA86578	CRIB_PAK_1, S_TKc	LTSTSEKLQNR	2	0.9	2.615	-	-	-	2	-	-
KIAA1300 protein	1820	BAA92538	START	GYSSGKSVARTSLQAEDSDQK	3	9.2	3.157	1	-	-	-	-	-
KIAA1328 protein	585	BAA92566	No domain	GTGDSVDEQNSCRGEIK	2	11.8	2.008	1	-	-	-	-	-
KIAA1383 protein	905	AAI09123	No domain	QISGVFDEPSTSKETKLK	2	5.1	2.139	1	-	-	-	-	-
KIAA1510 protein	1140	BAA96034	vWA_collag, FN3, TSPN, collagen	EVVVEGPAASTELHNLASR	2	16.7	2.079	1	-	-	-	-	-
KIAA1530 protein	709	AAI10332	No domain	VDFQDTNAR	2	8.7	2.165	1	-	-	-	-	-
KIAA1549 protein	1865	BAB13375	No domain	DAGDKTPGAVNDGR	2	5.3	2.335	1	-	-	-	-	-
Protein Name	Number of residues	Accession #	Domains	Peptide Sequence	Charge state	Mass Error (ppm)	XCorr Value	Exp L2	Exp M3	Exp M4	Exp M5	Exp M6	Exp M7
KIAA1586 protein	787	AAH41125	No domain	EFVNNNIK	1	10.2	1.853	1	-	-	-	-	-
KIAA1618 protein	1063	AAH40341	No domain	GLEDSVAK	1	8	1.705	1	-	-	-	-	-
KIAA1622 protein	873	AAH68491	No domain	DEGSSVR	1	14.2	1.796	1	-	-	-	-	-
KIAA1648 protein	112	BAB33318	No domain	EYPGGVR	1	7	1.73	1	-	-	-	-	-
KIAA1679 protein	1536	BAB21770	TSP1	INNELRSLR	1	3.3	2.125	1	-	-	-	-	-
KIAA1770 protein	1307	BAB21861	ADK	DNSESQLR	2	3.5	2.103	1	-	-	-	-	-
KIAA1822 protein	533	BAB47451	SR	PTQQPGSRRGGGR	2	14.1	2.036	1	-	-	-	-	-
KIAA1957 protein	481	BAB85543	C2	GSGENGAARGVGSEAGDK	2	7.1	3.104	1	-	-	-	-	-
KIAA1976 protein	351	BAB85562	No domain	KGLGTWEVPR	2	3.6	2.082	1	-	-	-	-	-
KIAA2005 protein	1587	BAC23102	No domain	SFDMSKQVSLPEMIKDWTK	2	7.7	2.006	1	-	-	-	-	-
Krueppel-related zinc finger protein	483	NP_056936	No domain	PFNXSSTLTTHK	2	12.4	2.374	1	-	-	-	-	-
Kruppel-like factor 4	429	CAI12253	zf_C2H2	FARSDELTR	2	4	2.405	1	-	-	-	-	-
Kruppel-like zinc finger protein isoform 1	661	BAD13515	KRAB	TYKCSDCGEIFSSNSNFAQHQR	2	3.8	2.006	1	-	-	-	-	-
LARS protein	233	AAH68041	LeuRS_CORE	QTSKGK	1	8.1	1.87	1	-	-	-	-	-
Leucine rich repeat containing 49	686	NP_060161	No domain	RITEEERR	2	8.6	2.025	1	-	-	-	-	-
LOC387680 protein	1214	AAH75815	No domain	MEDQNTIQAPQK	2	7.2	2.078	1	-	-	-	-	-
LOC400590 protein	102	AAH62632	No domain	RSEGDEVLDPLR	2	18	2.256	1	-	-	-	-	-
LOC401318 protein	109	EAL24206	No domain	RVVFDSHCLK	2	13.2	2.168	1	-	-	-	-	-
LOC90826 protein	844	AAH21250	TPR, COG4076	AGAHSVYACELSK	2	15.9	2.269	1	-	-	-	-	-
MCF.2 cell line derived transforming sequence-like	1067	CAI95400	SEC14, SPEC, RhoGEF, PH_Dbs	LWSLPR	1	6.4	1.502	1	-	-	-	-	-
MSTP067	67	AAQ13587	No domain	NSQTGGK	1	11	1.808	1	-	-	-	-	-
Novel protein	227	CAI19447	No domain	GHPAGNSEGGSEERATAR	2	11.4	2.905	1	-	-	-	-	-
Novel protein	569	CAI18990	TPR	AIEIAK	1	5.2	1.561	1	-	-	-	-	-
Novel protein kinase domain containing protein	878	CAI16908	S_TKc, S_TK_X	MDPTAGSKK	1	4	1.87	1	-	-	-	-	-
NS5ATP13TP1	121	AAR23237	No domain	DVGGKR	1	5.1	1.553	1	-	-	-	-	-
OTTHUMP00000021587	144	CAH73151	No domain	RAVSGAI	1	9.3	1.576	1	-	-	-	-	-
Protein Name	Number of residues	Accession #	Domains	Peptide Sequence	Charge state	Mass Error (ppm)	XCorr Value	Exp L2	Exp M3	Exp M4	Exp M5	Exp M6	Exp M7
PHD finger protein 2	1096	NP_005383	PHD, JmjC	NGGGSGKSAGKR	2	11	2.531	1	-	-	-	-	-
PLA2G4F protein	845	AAH35335	C2, PLA2_B	QDAAPPGGSAASEER	2	0.7	2.017	1	-	-	-	-	-
Pleckstrin homology-like domain, family B, member 1	1377	NP_055972	FHA, PspA_IM30, PH	RYHSLTGGR	2	7.9	2.058	1	-	-	-	-	-
PREDICTED: hypothetical protein	56	XP_947990	No domain	PPQPCGTGLALSPR	2	6.2	2.357	1	-	-	-	-	-
PREDICTED: hypothetical protein	106	XP_001131606	No domain	RISADSAAAGPGLR	2	19.9	2.181	1	-	-	-	-	-
PREDICTED: hypothetical protein	176	XP_001128652	No domain	RSRDFSDSPSSLR	2	14.1	2.227	1	-	-	-	-	-
PREDICTED: hypothetical protein	188	XP_001126024	No domain	AEILAK	1	5.8	1.687	1	-	-	-	-	-
PREDICTED: hypothetical protein	199	XP_001126695	No domain	RGGGRR	1	17.4	1.677	1	-	-	-	-	-
PREDICTED: hypothetical protein	212	XP_373688	No domain	LAAAAAGTVGPR	2	17	2.03	1	-	-	-	-	-
PREDICTED: hypothetical protein	335	XP_001128525	No domain	RACAAGGAENSLR	2	9.6	2.71	-	1	-	-	-	-
PREDICTED: hypothetical protein	337	XP_001132462	No domain	RLVAAPG	1	12.9	1.583	1	-	-	-	-	-
PREDICTED: hypothetical protein	356	XP_001128552	No domain	TLCVVL	1	6.3	1.649	1	-	-	-	-	-
PREDICTED: hypothetical protein	366	XP_291767	BVD_P40	QYPADALEPQPGIGDVK	3	12.8	2.515	1	-	-	-	-	-
PREDICTED: hypothetical protein	371	XP_001130175	No domain	DLSGAR	1	3.4	1.914	1	-	-	-	-	-
PREDICTED: hypothetical protein	781	XP_945944	No domain	GTCASVK	1	17.7	1.6	1	-	-	-	-	-
PREDICTED: similar to AT rich interactive domain 1B (SWI1-like) isoform 1	1472	XP_001133842	BRIGHT	GEEPPPEVFSTGDTK	2	14.9	2.496	1	-	-	-	-	-
PREDICTED: similar to COBW domain containing 3 isoform 4	395	XP_001128742	CobW_like	DKSQQVIVQGVHELCDLEETPVSWK	3	8.2	2.504	1	-	-	-	-	-
Protein Name	Number of residues	Accession #	Domains	Peptide Sequence	Charge state	Mass Error (ppm)	XCorr Value	Exp L2	Exp M3	Exp M4	Exp M5	Exp M6	Exp M7
PREDICTED: similar to DVL-binding protein DAPLE isoform 1	2035	XP_029353	No domain	VTSLETATEK	2	11.4	2.07	1	-	-	-	-	-
PREDICTED: similar to fibrillarin	498	XP_946024	Fibrillarin	TNIIPVLEDAR	2	8.1	2.027	1	-	-	-	-	-
PREDICTED: similar to PRAME family member DJ1198H6.2	520	XP_943337	No domain	MAVDSLLR	1	7.7	2.251	-	1	-	-	-	-
PREDICTED: similar to proline rich protein 2	225	XP_370835	No domain	RSGNTR	1	3.2	1.561	1	-	-	-	-	-
PREDICTED: similar to Protein C7orf19	122	XP_001131919	No domain	SQDTR	1	17.1	1.594	1	-	-	-	-	-
PREDICTED: similar to Protein MICAL-3 isoform 1	1142	XP_032996	No domain	GVAVEK	1	3.4	1.543	1	-	-	-	-	-
PREDICTED: similar to purinergic receptor P2X3	281	XP_001126192	P2X_recept	ARDMK	1	17.8	1.535	1	-	-	-	-	-
PREDICTED: similar to Zinc finger CCCH-type domain-containing protein 11A isoform 1	805	XP_496814	No domain	TKSMQEVHMKTVEEIK	2	5.2	2.051	1	-	-	-	-	-
PREDICTED: similar to Zinc finger protein 62 homolog (Zfp-62)	843	XP_946614	No domain	NNSGLKVHK	1	6	1.687	1	-	-	-	-	-
PREDICTED: similar to zinc finger protein 91	1036	XP_001132267	KRAB	PDLITCLKQGK	2	5.4	2.114	1	-	-	-	-	-
PREDICTED: similar to zinc finger protein 93 isoform a	463	XP_371152	KRAB	MPGPLR	1	18.9	1.565	1	-	-	-	-	-
Proline/serine-rich coiled-coil 2	1989	NP_659419	TPR	AKAVASK	1	17.8	1.584	1	-	-	-	-	-
Protein C3orf20	904	Q8ND61	No domain	WAALPSDCPLVLR	2	7.9	2.286	1	-	-	-	-	-
Ribosomal protein S3A	264	AAH66926	Ribosomal	ADGYEPPVQESV	2	15.3	2.16	1	-	-	-	-	-
Ring finger protein 40	1001	AAH06133	RING	AAGDGGSGPPEKKLSR	2	19.9	2.123	1	-	-	-	-	-
RKQG3127	758	AAQ89152	No domain found	SVLGGGK	1	7.1	1.507	1	-	-	-	-	-
Protein Name	Number of residues	Accession #	Domains	Peptide Sequence	Charge state	Mass Error (ppm)	XCorr Value	Exp L2	Exp M3	Exp M4	Exp M5	Exp M6	Exp M7
SCAN-related protein RAZ1	217	AAF66832	LER	YQDAAGPREAFR	2	13.1	2.033	1	-	-	-	-	-
Schlafen family member 11	901	AAH52586	AAA_div	ADPIAK	1	2.4	1.626	1	-	-	-	-	-
SET and MYND domain containing 3	428	CAI15419	zf_MYND, SET	AVTPLR	1	9.9	1.544	1	-	-	-	-	-
SETD5 protein	924	AAH20956	No domain	ACEGVPSAPQNPPQR	2	7.2	2.037	1	-	-	-	-	-
SH3D19 protein	728	AAI08894	SH3	PCPAEAK	1	13.1	1.624	1	-	-	-	-	-
Similar to CG32662-PA	215	AAH70365	No domain	MTSGANSSGSYLPSEIR	2	1.7	2.006	1	-	-	-	-	-
Similar to Matn2-prov protein	651	EAL24305	vWFA_subfac	KGEAGLPGARGPEGPPGK	2	18.6	2.064	1	-	-	-	-	-
Sparc/osteonectin, cwcv and kazal-like domains proteoglycan precursor variant	484	BAD92938	KAZAL, SPARC_EC, TY	VCVTQDYQTALCVSRK	3	12.4	2.53	1	-	-	-	-	-
TBC1 domain family, member 12	811	CAH70223	TBC	EASLELIK	2	14.9	2.057	1	-	-	-	-	-
Tetraspanin 14	270	NP_112189	TM4SF9_like	GVLSDLTK	1	2.2	1.717	1	-	-	-	-	-
Unknown	92	AAL55735	No domain	GDLSLGCGAGHGTGRR	2	6.3	2.035	1	-	-	-	-	-
Unknown	98	AAY24326	No domain	AVTEQGAELSNEER	2	0.5	3.773	-	-	-	-	-	1
unknown	132	AAL55888	No domain	ILPAEPFTWGAVR	3	9.5	2.537	1	-	-	-	-	-
Unknown	203	AAH61519	LCCL	SLSLPR	1	5.1	1.549	1	-	-	-	-	-
Unknown (protein for IMAGE:3919758)	747	AAH15933	SH3	VTGPNSSSGIQAR	2	1.6	3.095	-	-	-	2	-	-
Unknown (protein for IMAGE:5188873)	89	AAH29038	No domain	TLSSSSSATPVSDPSGGEK	2	12.8	2.097	1	-	-	-	-	-
Unknown (protein for IMAGE:5242289)	437	AAH36877	No domain	DAGGPAR	1	4.9	1.72	1	-	-	-	-	-
Unnamed protein product	109	CAD66587	No domain	LWAAGKR	1	12.2	1.728	1	-	-	-	-	-
Unnamed protein product	120	BAC85722	No domain	WEDCLSLGGRGCSEWRLR	2	5.9	2.756	-	1	-	-	-	-
Unnamed protein product	122	BAB71530	No domain	SKAKGPR	1	12.5	1.933	1	-	-	-	-	-
Protein Name	Number of residues	Accession #	Domains	Peptide Sequence	Charge state	Mass Error (ppm)	XCorr Value	Exp L2	Exp M3	Exp M4	Exp M5	Exp M6	Exp M7
Unnamed protein product	129	BAC04486	No domain	GSSEPESPAAR	2	1.5	2.75	1	-	-	-	-	-
Unnamed protein product	136	BAC87448	No domain	TWKVACGGSR	2	19.7	2.09	1	-	-	-	-	-
Unnamed protein product	140	BAC85714	No domain	MLGISAIGGLCCLHR	3	19.4	2.667	1	-	-	-	-	-
Unnamed protein product	141	BAC85714	No domain	AADTQHQPMKAAR	2	14.8	2.303	1	-	-	-	-	-
Unnamed protein product	150	BAC86775	No domain	DLALSPR	1	6	1.689	1	-	-	-	-	-
Unnamed protein product	155	BAC85979	No domain	GVVGPGDKEGR	2	4.7	2.296	1	-	-	-	-	-
Unnamed protein product	163	BAC86885	No domain	GGGPSRCAKR	2	0.5	2.129	1	-	-	-	-	-
Unnamed protein product	168	BAB70804	No domain	WVLSPLR	1	17.7	1.633	1	-	-	-	-	-
Unnamed protein product	168	BAB70804	No domain	PDLGQGRPSPR	2	3.6	2.531	-	-	-	-	1	-
Unnamed protein product	169	BAC86544	No domain	FMGGGGLMLR	2	0.5	2.022	1	-	-	-	-	-
Unnamed protein product	170	BAC05187	No domain	GVRGTQPCPR	2	8.2	2.048	1	-	-	-	-	-
Unnamed protein product	181	BAC87591	No domain	EIQFPPRISSLRFHQEMTK	2	18.3	2.137	1	-	-	-	-	-
Unnamed protein product	184	BAC87182	No domain	PFLLLACPR	2	7.1	2.123	1	-	-	-	-	-
Unnamed protein product	186	BAB70993	Mtc	LTVSISP	1	18.7	1.564	1	-	-	-	-	-
Unnamed protein product	201	BAC03649	No domain	RPAATSR	1	14	1.693	-	-	-	-	-	1
Unnamed protein product	236	BAC04298	No domain	ASESGKHTHPGGRR	2	1.3	2.523	1	-	-	-	-	-
Unnamed protein product	243	BAB15308	Glyco_trans	EVVDRGPQK	2	17.8	2.041	1	-	-	-	-	-
Protein Name	Number of residues	Accession #	Domains	Peptide Sequence	Charge state	Mass Error (ppm)	XCorr Value	Exp L2	Exp M3	Exp M4	Exp M5	Exp M6	Exp M7
Unnamed protein product	260	BAC87615	No domain	STSEKGTVPGDGQTK	2	14.8	2.763	-	-	-	1	-	-
Unnamed protein product	275	BAC04165	RhoGAP	QQILRDALNNGTDIDLESGGFHSNDVATLLK	3	16.4	3.112	1	-	-	-	-	-
Unnamed protein product	295	BAB70921	No domain	CALGQVGELTGQQK	2	7.4	2.229	1	-	-	-	-	-
Unnamed protein product	358	BAC03622	No domain	PPDLPLNYQLQPRAGHGASRR	2	13.2	2.033	1	-	-	-	-	-
Unnamed protein product	392	BAB14017	AAA	EVNGLGGFAHCRWNLGRFWR	3	3.6	2.966	1	-	-	-	-	-
Unnamed protein product	430	BAC85763	MBT	NNGQVYTYPDGK	2	14.7	2.12	1	-	-	-	-	-
Unnamed protein product	473	BAC05009	IGc	NTLDLLMDGLR	3	12.8	2.528	-	-	-	-	1	-
Unnamed protein product	509	BAA91912	No domain	SVDNRPQAPLASASAVNEEVSK	3	12.8	2.528	1	-	-	-	-	-
Unnamed protein product	655	BAC85687	FN3	ETIAPAK	1	0.1	1.579	1	-	-	-	-	-
Unnamed protein product	753	BAC87040	Calx-beta	TTVSINDSVSDLPK	2	19.3	3.36	-	2	-	1	-	-
Unnamed protein product	788	BAC87475	ABC_subfam	SSKDTDVEEEEK	2	1.9	2.31	-	1	-	-	-	-
Unnamed protein product	808	BAC87526	VWA_interact	EKSPPLK	1	5.5	1.545	1	-	-	-	-	-
Unnamed protein product	1233	BAC86392	No domain	SEMEEKVAPVK	2	10.8	2.177	1	-	-	-	-	-
Unnamed protein product	1393	BAC86933	PH	DEDAASLGSQKGGITK	2	17.5	2.246	1	-	-	-	-	-
WDFY3 protein	437	AAH15214	FYVE	ILVGDSRGR	1	10	1.578	1	-	-	-	-	-
Zinc finger CCCH-type containing 13	1564	NP_055885	zf-CCCH	MDKDLGSVQGFEDTNK	2	8.6	2.344	1	-	-	-	-	-
Zinc finger CCCH-type domain containing 1	701	NP_073587	WWE, TCCD_induc	YVSPQDVTTMQTCNTK	2	18.8	2.895	1	-	-	-	-	-
Zinc finger protein 224	707	AAH51902	KRAB	EGNSGDK	1	1.1	1.581	1	-	-	-	-	-
Protein Name	Number of residues	Accession #	Domains	Peptide Sequence	Charge state	Mass Error (ppm)	XCorr Value	Exp L2	Exp M3	Exp M4	Exp M5	Exp M6	Exp M7
Zinc finger protein 36	563	NP_003430	LER, KRAB, zf_C2H2	DGIVIVK	1	19.3	1.725	1	-	-	-	-	-
Zinc finger protein 462	2506	NP_067047	No domain	QKYADGAFADFKQER	2	2	2.05	1	-	-	-	-	-
Zinc finger protein 469	2469	Q96JG9	No domain	FEMQDLCFLGPFEDPVGLPGPSFLDFEGTASSQGPQSR	3	8.7	2.51	1	-	-	-	-	-
Zinc finger protein 596	504	AAH26190	KRAB	THLGDKPYGCLLCGK	2	5.3	2.035	1	-	-	-	-	-
Zinc finger protein 609	1411	NP_055857	No domain	KASPSSANKR	1	6.5	1.518	1	-	-	-	-	-
Zinc finger protein 668	619	NP_078982	No domain	AFLSASDLR	1	7.5	2.098	-	-	-	1	-	-
Zinc finger protein 786	782	NP_689624	KRAB	PELISWIEHGGEPFR	2	19.9	2.11	1	-	-	-	-	-
Zinc finger protein KIAA1802	812	Q96JM3	No domain	WNDKPKNQLNK	2	16.7	2.121	1	-	-	-	-	-
Zinc finger, MYND domain-containing 10 variant	254	BAD92858	KRAB	REGKACGNGR	2	3.6	2.474	1	-	-	-	-	-
Zinc finger, SWIM domain containing 1	485	NP_542170	SWIM	MNIQILEDTHK	2	3.1	2.723	-	-	1	-	-	-
ZNF101 protein	316	AAI19681	No domain found	CGKAFGWCSSLR	2	5.4	2.181	1	-	-	-	-	-
ZNF215 protein	304	AAH14538	LER, KRAB	DSALQMGSIK	2	11.8	2.05	1	-	-	-	-	-
ZNF341 protein	795	AAH94738	No domain	KDNAVYK	1	17.4	1.625	1	-	-	-	-	-
ZNF433 protein	638	AAH47412	No domain	VFRCSSQLQVHGRAHCIDTP	2	12.9	2.315	1	-	-	-	-	-
ZNF498 protein	465	AAI14574	LER, zf_C2H2	HHLEVHQRSHTGEKPYK	2	19	2.825	-	2	-	-	-	-
ZNF584 protein	248	AAH17651	KRAB	VAPSSSDLSLADR	2	1.1	2.222	1	-	-	-	-	-
ZNF608 protein	715	AAI03743	No domain	NKTYVGTLLDCTKHDWAPPR	3	11.3	2.655	1	-	-	-	-	-
Legend:
* Charge state represents the charge state of the precursor peptide ion.
* Mass error (ppm; parts per million) represents the calculated mass difference between the mass of theoretical precursor peptide and
the mass of the experimental precursor peptide.
* Xcorr value represents the calculated value of the accuracy between the peaks of the theoretical spectra and the experimental spectra.
(L = long gradient; M= MudPIT).
