# Supplementary material for: Novel Cul3 binding proteins function to remodel E3 ligase complexes
Source: BMC Cell Biol. 2014 Jul 10;15:28. doi: 10.1186/1471-2121-15-28 (PMC4107866; doi:10.1186/1471-2121-15-28)
Supplement: Additional file 4: Table S4 — Summary of proteins that contain conserved domains of interest from MudPIT-identified Cul3-binding proteins. [file 1471-2121-15-28-S4.xls]

## Sheet: Sheet1
Table S4. Summary of proteins that contain conserved domains of interest from MudPIT-identified Cul3-binding proteins.
Protein Name	Number of residues	Accession #	Domains	Peptide Sequence	Charge state	Mass Error (ppm)	XCorr Value	Exp L2	Exp M3	Exp M4	Exp M5	Exp M6	Exp M7
BTB domain-containing protein
Cytoskeleton
Kelch domain containing 5	505	AAI08670	BTB, Kelch	LIEQSDYFR	2	3.9	2.323	-	-	2	1	2	1
				LVLDFINAGGAR	2	0.2	3.864	-	-	-	3	-	1
				EALSQEAGGPEVQQLR	2	14.4	3.72	-	-	2	4	3	-
Reproductive system
Germ cell-less protein	387	AAG28529	BTB	DDVLIKPSR	2	10.4	2.009	1	-	-	-	-	-
Unknown
OSZF isoform	581	BAC55899	BTB	SHTGADK	1	18.1	1.716	1	-	-	-	-	-
Speckle-type POZ protein variant	374	BAD96309	MATH_SPOP, BTB	WCLRVNPKGLDEESK	2	17.6	2.135	1	-	-	-	-	-
LRR-RI domain-containing protein
Apoptosis
Caspase recruitment domain protein 7(LRR4)	1429	AAG15254	PAAD_DAPIN, NACHT, LRR_RI	EFQLLLANKAHSR	2	12.1	2.234	1	-	-	-	-	-
				RSWPDYVEENRGHLIEIR	3	13.8	2.712	1	-	-	-	-	-
Extracellular Matrix
Fibromodulin (LRR5)	376	AAH35281	LRR_RI	IRQVEAAR	1	6.9	1.587	1	-	-	-	-	-
				RSAMPADAPLCLR	2	10.7	2.123	1	-	-	-	-	-
Immune System
MHC class II transactivator CIITA (LRR6)	1130	AAA88861	NACHT, LRR-RI	VIAVLGK	1	10.7	1.543	1	-	-	-	-	-
T-cell activation leucine repeat-rich protein (LRR1)	803	NP_056165	LRR-RI	EGEQAKAIFEK	2	8.7	2.234	1	-	-	-	-	-
Neuron
Reticulon 4 receptor-like 1(LRR7)	441	NP_848663	LRR_RI, LRRCT	NQISKAGAGK	1	7.7	2.148	-	1	-	-	-	-
Oncoprotein
PRAME family member 8(LRR2)	474	NP_001012276	LRR_RI	CETLKTMVQAWPFTR	2	19.3	2.13	1	-	-	-	-	-
Protein Name	Number of residues	Accession #	Domains	Peptide Sequence	Charge state	Mass Error (ppm)	XCorr Value	Exp L2	Exp M3	Exp M4	Exp M5	Exp M6	Exp M7
Signal Transduction
Erbb2 interacting protein(LRR8)	1371	AAI26465	LRR-RI, PDZ_signaling	AVKDTLSNPQSPQPSPYNSPK	3	3.2	2.56	1	-	-	-	-	-
Leucine-rich repeat kinase 1(LRR9)	2015	NP_078928	ANK, LRR-RI, Ras-like_G, PKinase	GGDPAA	1	4.2	1.592	1	-	-	-	-	-
				VPVIKK	1	1.9	1.649	1	-	-	-	-	-
Leucine rich repeat and fibronectin type III domain containing 2(LRR3)	789	NP_065788	LRR_RI, IGcam, FN3	LSDITGSSK	1	3.9	1.808	1	-	-	-	-	-
Leucine rich repeat containing 7(LRR10)	1537	NP_065845	LRR_RI, PDZ_signal	PDKMLGPEHGMSSMSRSQSVPMLDDEMLTYGSSK	3	4.7	3.373	1	-	-	-	-	-
WD40 domain-containing protein
Cell Division/Cell Cycle Control
PAK1 interacting protein 1(W4)	392	AAH10907	WD40	KVPPSLLCEINTNAR	3	18	2.53	1	-	-	-	-	-
Chromosomal Organization
HIRA(W5)	1017	CAA61979	WD40	PRKDSR	1	14.4	1.758	1	-	-	-	-	-
Metabolism
PWP2 periodic tryptophan protein homolog(W2)	919	AAH13309	WD40, PWP2	RFEISCNLSLDAMEEFLNR	3	17.3	2.717	1	-	-	-	-	-
Muscle
Dystrophia myotonica-containing WD repeat motif protein(W6)	674	NP_004934	WD40	GGSGGSGSGGEKPSGPVPRSR	2	10.2	3.072	1	-	-	-	-	-
Protein Transport
Coatomer protein complex, subunit beta 2(W3)	906	NP_004757	WD40	AMGDAEIKDGERLPLAVK	2	16.8	2.193	1	-	-	-	-	-
tripartite motif-containing 3(W12)	744	NP_150594	RING, BBOX, BBC, IG_FLMN, WD40	DKDGRLVR	2	9.5	2.069	1	-	-	-	-	-
Tripartite motif-containing protein 32(W13)	653	Q13049	RING, BBOX, NHL, WD40	KAALEGVSK	2	0.4	2.119	1	-	-	-	-	-
Protein Name	Number of residues	Accession #	Domains	Peptide Sequence	Charge state	Mass Error (ppm)	XCorr Value	Exp L2	Exp M3	Exp M4	Exp M5	Exp M6	Exp M7
Transcription/Translation
Methylosome protein 50(W14)	342	NP_077007	WD40	SQAHRDFVR	2	0.5	2	1	-	-	-	-	-
				AHAAQVTCVAASPHK	3	6.5	3.816	1	-	-	-	-	-
				DPCAAPNEGFCSAGVQTEAGVADLTWVGER	3	5.4	3.683	-	1	-	-	-	-
Src-associated protein SAW(W15)	518	NP_115551	WD40	FKDTAYCATFR	2	17.2	2.077	1	-	-	-	-	-
Unknown function
Bromodomain and WD repeat domain-containing protein 1(W7)	2320	Q9NSI6	WD40, BROMO	NASAVAR	1	0.6	1.533	1	-	-	-	-	-
				CAAVAANKIK	2	18.5	2.224	1	-	-	-	-	-
F-box and WD-40 domain protein 5(W8)	431	BAD92963	WD40	RALRAHR	2	16.4	2.069	1	-	-	-	-	-
HSPC049 protein(W9)	746	AAH63394	WD40	LTTLLAHK	1	5.1	1.736	1	-	-	-	-	-
WD and tetratricopeptide repeats 1(W16)	676	NP_055838	WD40, TPR	ETIHMFGDHTNRVK	2	11.3	2.372	1	-	-	-	-	-
WD repeat domain 11 protein(W10)	1821	CAC83118	WD40, BROMO	RSGQIEGVRQMHSNAPR	2	8.3	2.608	1	-	-	-	-	-
WD repeat domain 35(W11)	1170	AAH36659	WD40	NHSMKEIGSLLAR	2	17.6	2.789	1	-	-	-	-	-
WD repeat domain 48(W17)	677	NP_065890	WD40	RHILTKDTNNNVAYWDVLK	3	14.7	2.76	1	-	-	-	-	-
WD repeat domain 51B(W18)	478	NP_758440	WD40	AAITSLDLSPNGK	2	7.8	2.196	1	-	-	-	-	-
WD repeat domain 76(W1)	626	NP_079184	WD40	TLVAVGAKFGQVGLCDLTQQPK	3	5.6	2.53	1	-	-	-	-	-
WD repeat domain 85(W19)	452	NP_620133	WD40	DTSAILDMK	1	17.4	1.503	1	-	-	-	-	-
WD repeat domain 90	1748	NP_660337	DUF667, WD40	DGLVAVSHPCTGTTFR	2	3.6	2.588	-	-	-	-	1	-
WD repeat-containing protein 1 isoform 1 variant(W20)	606	BAD96484	WD40	SIQCLTVHKNGGK	2	8.5	2.057	1	-	-	-	-	-
WDFY4 protein(W21)	899	AAH47574	Beach, WD40	QVILQELLDK	2	16.1	2.234	1	-	-	-	-	-
Legend:
* Charge state represents the charge state of the precursor peptide ion.
* Mass error (ppm; parts per million) represents the calculated mass difference between the mass of theoretical precursor peptide and the
mass of the experimental precursor peptide.
* Xcorr value represents the calculated value of the accuracy between the peaks of the theoretical spectra and the experimental spectra.
(L = long gradient; M= MudPIT).
